# Supplementary material for: Complex Ecotype Dynamics Evolve in Response to Fluctuating Resources
Source: mBio. 2022 May 16;13(3):e03467-21. doi: 10.1128/mbio.03467-21 (PMC9239185; doi:10.1128/mbio.03467-21)
Supplement: TABLE S1 [file mbio.03467-21-s0004.xlsx]

## Sheet: Sheet1
Supplemental Table S1
Population_number	Genetic_background	Transfer_period (d)	Mutation_type	Position	Gene_name	Mutation
104	MMR-	1	nonsynonymous	251120	dinB	C->T
104	MMR-	1	nonsynonymous	414640	sbcC	A->G
104	MMR-	1	nonsynonymous	414772	sbcC	C->T
104	MMR-	1	nonsynonymous	1993826	uvrC	T->G
104	MMR-	1	nonsynonymous	3515663	dam	T->G
104	MMR-	1	nonsynonymous	3749481	sgbU	A->G
104	MMR-	1	nonsynonymous	4600333	dnaC	C->T
106	MMR-	1	nonsynonymous	792467	modF	C->T
106	MMR-	1	nonsynonymous	814879	uvrB	A->G
106	MMR-	1	nonsynonymous	938111	rarA	C->T
106	MMR-	1	nonsynonymous	1231625	umuC	A->G
106	MMR-	1	nonsynonymous	4271909	uvrA	A->G
109	MMR-	1	nonsynonymous	14514	dnaJ	A->G
109	MMR-	1	nonsynonymous	65440	polB	T->G
109	MMR-	1	nonsynonymous	111149	mutT	C->T
109	MMR-	1	indel	111224	mutT	indel;+C
109	MMR-	1	nonsynonymous	413850	sbcC	T->G
109	MMR-	1	nonsynonymous	492741	dnaX	C->T
109	MMR-	1	nonsynonymous	792594	modF	A->G
109	MMR-	1	nonsynonymous	938358	rarA	A->C
109	MMR-	1	nonsynonymous	2310210	ada	A->C
109	MMR-	1	nonsynonymous	2347777	nrdB	A->C
109	MMR-	1	nonsynonymous	2955076	recB	A->G
109	MMR-	1	nonsynonymous	3103544	mutY	G->A
109	MMR-	1	nonsynonymous	3819824	ligB	A->C
109	MMR-	1	nonsynonymous	3820220	ligB	A->C
109	MMR-	1	nonsynonymous	3880915	recF	G->A
109	MMR-	1	nonsynonymous	3881151	recF	C->T
109	MMR-	1	nonsynonymous	4257460	lexA	A->C
109	MMR-	1	nonsynonymous	4264360	dnaB	A->C
109	MMR-	1	nonsynonymous	4329299	crfC	T->G
111	MMR-	1	indel	111230	mutT	indel;+C
111	MMR-	1	nonsynonymous	917250	ybjD	C->T
111	MMR-	1	nonsynonymous	975586	mukF	A->G
111	MMR-	1	nonsynonymous	1833068	xthA	A->C
111	MMR-	1	nonsynonymous	1845401	topB	A->C
111	MMR-	1	nonsynonymous	3643786	prlC	G->A
111	MMR-	1	nonsynonymous	4271183	uvrA	T->G
111	MMR-	1	nonsynonymous	4462156	nrdD	A->G
116	MMR-	1	nonsynonymous	65291	polB	C->T
116	MMR-	1	nonsynonymous	2857849	mutS	C->T
116	MMR-	1	nonsynonymous	3103616	mutY	T->C
116	MMR-	1	nonsynonymous	3643279	prlC	T->C
116	MMR-	1	nonsynonymous	4272188	uvrA	G->A
118	MMR-	1	nonsynonymous	12434	dnaK	T->G
118	MMR-	1	nonsynonymous	111276	mutT	G->A
118	MMR-	1	nonsynonymous	205789	dnaE	G->A
118	MMR-	1	nonsynonymous	206929	dnaE	C->T
118	MMR-	1	nonsynonymous	671113	holA	C->T
118	MMR-	1	nonsynonymous	1823626	cho	T->C
118	MMR-	1	nonsynonymous	1892267	yoaA	T->G
118	MMR-	1	nonsynonymous	3644695	prlC	C->T
118	MMR-	1	nonsynonymous	4048371	polA	A->C
118	MMR-	1	nonsynonymous	4199262	nfi	A->G
121	MMR-	1	indel	111230	mutT	indel;+C
121	MMR-	1	nonsynonymous	252772	yafP	A->G
121	MMR-	1	nonsynonymous	416379	sbcD	T->G
121	MMR-	1	nonsynonymous	2752699	recN	A->C
121	MMR-	1	nonsynonymous	2970257	mutH	C->T
123	MMR-	1	nonsynonymous	12398	dnaK	A->G
123	MMR-	1	nonsynonymous	814748	uvrB	T->C
123	MMR-	1	nonsynonymous	917639	ybjD	A->C
123	MMR-	1	nonsynonymous	1173548	mfd	A->C
123	MMR-	1	nonsynonymous	1993314	uvrC	T->G
123	MMR-	1	nonsynonymous	2528543	ligA	T->G
123	MMR-	1	nonsynonymous	2952909	recB	A->C
123	MMR-	1	nonsynonymous	2959104	recC	A->G
123	MMR-	1	nonsynonymous	3882351	dnaA	T->G
123	MMR-	1	nonsynonymous	4272783	uvrA	A->C
123	MMR-	1	nonsynonymous	4328673	crfC	A->C
123	MMR-	1	nonsynonymous	4328719	crfC	A->C
123	MMR-	1	nonsynonymous	4461684	nrdD	A->G
123	MMR-	1	nonsynonymous	4626008	radA	A->G
404	MMR-	10	nonsynonymous	206390	dnaE	A->G
404	MMR-	10	nonsynonymous	207505	dnaE	A->G
404	MMR-	10	nonsynonymous	493545	dnaX	T->C
404	MMR-	10	nonsynonymous	743221	ybgI	A->G
404	MMR-	10	nonsynonymous	814807	uvrB	G->A
404	MMR-	10	nonsynonymous	834342	dinG	C->T
404	MMR-	10	nonsynonymous	938043	rarA	C->T
404	MMR-	10	nonsynonymous	1170714	mfd	C->T
404	MMR-	10	nonsynonymous	1845016	topB	T->C
404	MMR-	10	nonsynonymous	1926178	exoX	C->T
404	MMR-	10	nonsynonymous	2146936	alkA	A->G
404	MMR-	10	nonsynonymous	2346231	nrdA	A->G
404	MMR-	10	nonsynonymous	2801766	nrdE	G->A
404	MMR-	10	nonsynonymous	2802113	nrdE	G->A
404	MMR-	10	nonsynonymous	3825786	recG	A->G
404	MMR-	10	nonsynonymous	3826767	recG	G->A
404	MMR-	10	nonsynonymous	3882134	dnaN	T->C
404	MMR-	10	nonsynonymous	4125817	priA	C->A
404	MMR-	10	nonsynonymous	4272340	uvrA	A->G
406	MMR-	10	nonsynonymous	206146	dnaE	T->C
406	MMR-	10	nonsynonymous	414787	sbcC	T->C
406	MMR-	10	nonsynonymous	464264	ybaV	G->A
406	MMR-	10	nonsynonymous	492275	dnaX	C->G
406	MMR-	10	nonsynonymous	814970	uvrB	C->T
406	MMR-	10	nonsynonymous	2083881	sbcB	G->A
406	MMR-	10	nonsynonymous	3713237	tag	T->C
406	MMR-	10	nonsynonymous	4265018	dnaB	G->A
409	MMR-	10	nonsynonymous	1231288	umuC	G->A
409	MMR-	10	nonsynonymous	1891962	yoaA	G->A
409	MMR-	10	nonsynonymous	2146919	alkA	T->C
409	MMR-	10	nonsynonymous	3644984	prlC	A->G
409	MMR-	10	nonsynonymous	3882645	dnaA	G->A
409	MMR-	10	nonsynonymous	4460830	nrdD	A->G
411	MMR-	10	nonsynonymous	63914	polB	C->T
411	MMR-	10	nonsynonymous	414826	sbcC	G->A
411	MMR-	10	nonsynonymous	1172304	mfd	C->T
411	MMR-	10	nonsynonymous	1172680	mfd	C->T
411	MMR-	10	indel	2802107	nrdE	indel;+G
411	MMR-	10	nonsynonymous	2955096	recB	T->C
411	MMR-	10	nonsynonymous	2969978	mutH	T->C
411	MMR-	10	nonsynonymous	3215421	mug	T->C
411	MMR-	10	nonsynonymous	3643900	prlC	C->T
411	MMR-	10	nonsynonymous	3881588	dnaN	C->T
411	MMR-	10	nonsynonymous	3882714	dnaA	G->A
416	MMR-	10	nonsynonymous	12265	dnaK	A->G
416	MMR-	10	nonsynonymous	12398	dnaK	A->G
416	MMR-	10	nonsynonymous	65747	polB	A->G
416	MMR-	10	nonsynonymous	2801633	nrdE	G->A
418	MMR-	10	indel	111230	mutT	indel;+C
418	MMR-	10	nonsynonymous	204586	rnhB	G->A
418	MMR-	10	nonsynonymous	205802	dnaE	A->G
418	MMR-	10	nonsynonymous	207314	dnaE	G->A
418	MMR-	10	nonsynonymous	236269	dnaQ	T->A
418	MMR-	10	nonsynonymous	416391	sbcD	C->T
418	MMR-	10	nonsynonymous	670852	holA	G->A
418	MMR-	10	nonsynonymous	2952756	recB	G->A
418	MMR-	10	nonsynonymous	2962130	recC	G->A
418	MMR-	10	nonsynonymous	3883365	dnaA	G->A
418	MMR-	10	nonsynonymous	3883497	dnaA	A->G
418	MMR-	10	nonsynonymous	4000075	uvrD	T->G
418	MMR-	10	nonsynonymous	4048431	polA	T->G
418	MMR-	10	nonsynonymous	4264917	dnaB	G->A
418	MMR-	10	nonsynonymous	4272235	uvrA	T->C
421	MMR-	10	nonsynonymous	938666	rarA	G->A
421	MMR-	10	nonsynonymous	2348359	nrdB	T->C
421	MMR-	10	nonsynonymous	3880354	recF	T->C
421	MMR-	10	nonsynonymous	3999267	uvrD	A->G
423	MMR-	10	nonsynonymous	207897	dnaE	C->A
423	MMR-	10	nonsynonymous	938751	rarA	A->T
423	MMR-	10	nonsynonymous	975399	mukF	A->T
423	MMR-	10	nonsynonymous	1891828	yoaA	G->A
423	MMR-	10	nonsynonymous	1944546	ruvB	C->T
423	MMR-	10	nonsynonymous	1945949	ruvA	T->C
423	MMR-	10	nonsynonymous	2716869	ung	C->T
423	MMR-	10	nonsynonymous	2960811	recC	C->T
423	MMR-	10	nonsynonymous	3037227	recJ	C->G
423	MMR-	10	nonsynonymous	3825394	recG	C->T
423	MMR-	10	nonsynonymous	4049493	polA	C->T
423	MMR-	10	nonsynonymous	4328089	crfC	A->G
423	MMR-	10	nonsynonymous	4461267	nrdD	G->T
423	MMR-	10	nonsynonymous	4484166	holC	C->T
101	WT	1	nonsynonymous	63850	polB	A->G
101	WT	1	nonsynonymous	253065	yafP	T->G
101	WT	1	nonsynonymous	1399780	ogt	C->T
101	WT	1	nonsynonymous	1684350	tus	A->C
101	WT	1	nonsynonymous	1845150	topB	T->G
101	WT	1	nonsynonymous	3826189	recG	A->C
101	WT	1	nonsynonymous	4272668	uvrA	T->G
101	WT	1	sv	4397717	mutL	MOB_4397717
101	WT	1	nonsynonymous	4461126	nrdD	T->G
101	WT	1	nonsynonymous	4484182	holC	C->A
113	WT	1	nonsynonymous	2961599	recC	A->C
113	WT	1	indel	4397612	mutL	indel;-6
115	WT	1	nonsynonymous	236170	dnaQ	C->T
115	WT	1	nonsynonymous	1833160	xthA	G->A
115	WT	1	nonsynonymous	4397503	mutL	T->C
403	WT	10	nonsynonymous	572881	ybcN	G->A
403	WT	10	indel	4397624	mutL	indel;-6
408	WT	10	nonsynonymous	206203	dnaE	C->T
408	WT	10	nonsynonymous	1171143	mfd	G->A
408	WT	10	nonsynonymous	1833182	xthA	G->A
408	WT	10	nonsynonymous	2751838	recN	A->G
408	WT	10	indel	2858405	mutS	indel;-17
408	WT	10	nonsynonymous	3211417	dnaG	G->A
408	WT	10	nonsynonymous	3882972	dnaA	G->T
408	WT	10	nonsynonymous	3999301	uvrD	C->T
408	WT	10	nonsynonymous	4272653	uvrA	C->T
408	WT	10	nonsynonymous	4626370	radA	G->A
413	WT	10	nonsynonymous	14015	dnaK	C->T
413	WT	10	nonsynonymous	207894	dnaE	G->A
413	WT	10	nonsynonymous	208094	dnaE	G->A
413	WT	10	nonsynonymous	573658	rusA	T->A
413	WT	10	nonsynonymous	1832976	xthA	G->T
413	WT	10	nonsynonymous	1993268	uvrC	G->A
413	WT	10	nonsynonymous	2953366	recB	C->T
413	WT	10	nonsynonymous	3881708	dnaN	C->T
413	WT	10	sv	4327786	crfC	MOB_4327786
413	WT	10	sv	4397925	mutL	MOB_4397925
415	WT	10	nonsynonymous	207146	dnaE	A->G
415	WT	10	nonsynonymous	1845366	topB	A->G
415	WT	10	indel	4397612	mutL	indel;-6
420	WT	10	nonsynonymous	464052	ybaV	C->T
420	WT	10	nonsynonymous	2858951	mutS	A->G
420	WT	10	nonsynonymous	3998406	uvrD	G->A
424	WT	10	nonsynonymous	205358	dnaE	G->A
424	WT	10	nonsynonymous	2822920	recA	G->T
424	WT	10	nonsynonymous	2857118	mutS	C->T
424	WT	10	nonsynonymous	3215064	mug	A->G
424	WT	10	nonsynonymous	3557049	rtcB	C->A
424	WT	10	nonsynonymous	3643405	prlC	C->T
424	WT	10	indel	4399086	mutL	indel;-1
