# Supplementary material for: Complex Ecotype Dynamics Evolve in Response to Fluctuating Resources
Source: mBio. 2022 May 16;13(3):e03467-21. doi: 10.1128/mbio.03467-21 (PMC9239185; doi:10.1128/mbio.03467-21)
Supplement: TABLE S2 [file mbio.03467-21-s0005.xlsx]

## Sheet: Sheet1
Supplemental Table S2
Table S2A	Genetic_background	Transfer_period (d)	Mutation_type	Gene_name	Gscore	Corrected_P	Gene_product		Table S2B	Genetic_background	Transfer_period (d)	Mutation_type	Gene_name	Gscore	Corrected_P	Gene_product
	MMR-	1	nonsynonymous	ytfL	69.9294	0				MMR-	1	structural	gsiA	34.4362	0	glutathione ABC transporter ATP binding subunit GsiA
	MMR-	1	nonsynonymous	fimH	65.1867	0	type 1 fimbriae D-mannose specific adhesin			MMR-	1	structural	mutT	33.5128	0	8-oxo-dGTP diphosphatase
	MMR-	1	nonsynonymous	pldA	42.2485	0				MMR-	1	structural	gatZ	26.4622	0	putative tagatose-1,6-bisphosphate aldolase 2 chaperone
	MMR-	1	nonsynonymous	fimE	32.8762	0				MMR-	1	structural	xdhA	22.9736	0	putative xanthine dehydrogenase molybdenum-binding subunit XdhA
	MMR-	1	nonsynonymous	sspA	32.1327	0	stringent starvation protein A			MMR-	1	structural	gatB	21.9746	0	galactitol-specific PTS enzyme IIB component
	MMR-	10	nonsynonymous	oppA	245.883	0	oligopeptide ABC transporter periplasmic binding protein			MMR-	1	structural	acrB	20.9787	0
	MMR-	10	nonsynonymous	rpoB	58.6009	0				MMR-	1	structural	cobU	19.3741	0	cobinamide-P guanylyltransferase / cobinamide kinase
	MMR-	10	nonsynonymous	putA	54.0415	0				MMR-	1	structural	speG	19.2657	0	spermidine <i>N</i>-acetyltransferase
	MMR-	10	nonsynonymous	putP	53.9002	0	proline:Na<sup>+</sup> symporter			MMR-	1	structural	yqiA	19.1187	0	esterase YqiA
	MMR-	10	nonsynonymous	ompF	53.6234	0	outer membrane porin F			MMR-	1	structural	rph	18.2843	0
	MMR-	10	nonsynonymous	arcA	53.571	0	Phosphorylated DNA-binding transcriptional dual regulator ArcA // DNA-binding transcriptional dual regulator ArcA			MMR-	1	structural	ydcI	17.2697	0
	MMR-	10	nonsynonymous	argR	52.7286	0	DNA-binding transcriptional dual regulator ArgR			MMR-	1	structural	dosP	13.4517	0	oxygen-sensing c-di-GMP phosphodiesterase DosP
	MMR-	10	nonsynonymous	ytfL	49.0624	0				MMR-	1	structural	kgtP	15.9072	0.00535
	MMR-	10	nonsynonymous	fimE	48.8521	0				MMR-	1	structural	yfaQ	14.9504	0.00535	tandem DUF2300 domain-containing protein YfaQ
	MMR-	10	nonsynonymous	acrB	43.1572	0				MMR-	1	structural	ybaL	14.8855	0.00535
	MMR-	10	nonsynonymous	fusA	40.0765	0	elongation factor G			MMR-	1	structural	yegH	15.1137	0.0107
	MMR-	10	nonsynonymous	fimH	35.5171	0	type 1 fimbriae D-mannose specific adhesin			MMR-	1	structural	mngA	14.2272	0.0107	2-O-alpha-mannosyl-D-glycerate specific PTS enzyme II
	MMR-	10	nonsynonymous	sspA	32.4434	0	stringent starvation protein A			MMR-	10	structural	stpA	43.2299	0	DNA-binding transcriptional repressor StpA with RNA chaperone activity
	MMR-	10	nonsynonymous	sstT	31.1254	0				MMR-	10	structural	fimE	28.3681	0
	MMR-	10	nonsynonymous	ompR	31.0147	0	OmpR-Phosphorylated // DNA-binding transcriptional dual regulator OmpR			MMR-	10	structural	rph	27.2692	0
	MMR-	10	nonsynonymous	rpsL	30.9198	0	30S ribosomal subunit protein S12			MMR-	10	structural	aceA	23.6759	0	isocitrate lyase
	MMR-	10	nonsynonymous	fur	28.5728	0				MMR-	10	structural	yoaE	22.6165	0
	MMR-	10	nonsynonymous	oppC	28.2163	0	murein tripeptide ABC transporter / oligopeptide ABC transporter inner membrane subunit OppC			MMR-	10	structural	gsiA	21.5111	0	glutathione ABC transporter ATP binding subunit GsiA
	MMR-	10	nonsynonymous	plsX	26.401	0	putative phosphate acyltransferase			MMR-	10	structural	psiF	19.7721	0
	MMR-	10	nonsynonymous	crp	25.22	0	DNA-binding transcriptional dual regulator CRP			MMR-	10	structural	ycgY	18.5017	0
	WT	10	nonsynonymous	oppA	268.344	0	oligopeptide ABC transporter periplasmic binding protein			MMR-	10	structural	mhpR	15.953	0	DNA-binding transcriptional activator MhpR
	WT	10	nonsynonymous	ompF	91.2089	0	outer membrane porin F			MMR-	10	structural	cytR	15.1242	0
	WT	10	nonsynonymous	acrB	73.1936	0				MMR-	10	structural	wzzE	15.0432	0	enterobacterial common antigen polysaccharide co-polymerase
	WT	10	nonsynonymous	putA	60.3629	0				MMR-	10	structural	bglB	13.844	0	6-phospho-&beta;-glucosidase B
	WT	10	nonsynonymous	sstT	52.6985	0				MMR-	10	structural	dcuA	14.1713	0.00775	C4-dicarboxylate transporter DcuA
	WT	10	nonsynonymous	rpsL	50.5342	0	30S ribosomal subunit protein S12			MMR-	10	structural	dacA	14.4578	0.0155
	WT	10	nonsynonymous	putP	49.095	0	proline:Na<sup>+</sup> symporter			MMR-	10	structural	kgtP	14.1805	0.0155
	WT	10	nonsynonymous	ytfL	42.4666	0				MMR-	10	structural	pitA	13.605	0.0155
	WT	10	nonsynonymous	ypjD	41.2753	0				MMR-	10	structural	pka	11.3121	0.03875
	WT	10	nonsynonymous	dadA	35.2038	0	D-amino acid dehydrogenase			MMR-	10	structural	flu	10.6755	0.0465	CP4-44 prophage; self recognizing antigen 43 (Ag43) autotransporter
	WT	10	nonsynonymous	crp	34.5888	0	DNA-binding transcriptional dual regulator CRP			WT	1	structural	fimE	62.5477	0
	WT	10	nonsynonymous	dacA	27.9715	0				WT	1	structural	nlpD	43.0781	0	murein hydrolase activator NlpD
	WT	10	nonsynonymous	fabF	27.9337	0				WT	1	structural	speG	34.8368	0	spermidine <i>N</i>-acetyltransferase
	WT	10	nonsynonymous	sspA	25.8803	0	stringent starvation protein A			WT	1	structural	uspF	22.6202	0
										WT	1	structural	gatA	22.458	0	galactitol-specific PTS enzyme IIA component
										WT	1	structural	rseB	19.4664	0	anti-sigma factor stabilizing protein RseB
										WT	1	structural	tdcB	19.3308	0	catabolic threonine dehydratase
										WT	1	structural	cytR	19.1879	0
										WT	1	structural	glcF	18.4821	0	glycolate dehydrogenase, putative iron-sulfur subunit
										WT	1	structural	mppA	17.3757	0
										WT	1	structural	mutL	16.8341	0	DNA mismatch repair protein MutL
										WT	1	structural	infB	15.3578	0
										WT	1	structural	acrB	14.7009	0
										WT	10	structural	fimE	70.4483	0
										WT	10	structural	yhbJ	40.8484	0	RNase adaptor protein RapZ
										WT	10	structural	mutL	34.6823	0	DNA mismatch repair protein MutL
										WT	10	structural	yqeG	26.7282	0
										WT	10	structural	ypaA	23.753	0	protein YpaA
										WT	10	structural	menC	17.1758	0	o-succinylbenzoate synthase
										WT	10	structural	rpoS	17.0531	0	RNA polymerase, sigma S (sigma 38) factor
										WT	10	structural	dppB	16.9458	0	dipeptide ABC transporter membrane subunit DppB
										WT	10	structural	plsX	16.7506	0	putative phosphate acyltransferase
										WT	10	structural	elfG	16.7506	0	putative fimbrial-like adhesin protein
										WT	10	structural	kgtP	15.9786	0
										WT	10	structural	mpl	15.7541	0	UDP-<i>N</i>-acetylmuramate&mdash;L-alanyl-&gamma;-D-glutamyl-<i>meso</i>-2,6-diaminoheptanedioate ligase
										WT	10	structural	gspD	14.3475	0	Type II secretion system protein GspD
										WT	10	structural	ytfL	15.8424	0.005
										WT	10	structural	mngA	14.2987	0.005	2-O-alpha-mannosyl-D-glycerate specific PTS enzyme II
