# Supplementary material for: Complex Ecotype Dynamics Evolve in Response to Fluctuating Resources
Source: mBio. 2022 May 16;13(3):e03467-21. doi: 10.1128/mbio.03467-21 (PMC9239185; doi:10.1128/mbio.03467-21)
Supplement: TABLE S3 [file mbio.03467-21-s0006.xlsx]

## Sheet: Sheet1
Supplemental Table S3
Row	Chromosome	Position	Type	Severity	Locus	Mut_Class	REF	10d_P3_C1	10d_P3_C2	10d_P3_C3	10d_P3_C4	10d_P3_C5	10d_P3_C6	10d_P3_C7	10d_P3_C8	Overrepresented_In_Population_Data
1	gi|556503834|ref|NC_000913.3|	663768	missense_variant	MODERATE	dacA	SNP	C	A	A	A	A	A	A	A	A	*
2	gi|556503834|ref|NC_000913.3|	1292867	missense_variant	MODERATE	hns	SNP	C	A	A	A	A	A	A	A	A
3	gi|556503834|ref|NC_000913.3|	2949879	missense_variant	MODERATE	argA	SNP	G	T	T	T	T	T	T	T	T
4	gi|556503834|ref|NC_000913.3|	1078268	missense_variant	MODERATE	putA	SNP	A	C	C	C	C	C	C	C	C	*
5	gi|556503834|ref|NC_000913.3|	2942758	intergenic_region	MODIFIER	gcvB-ygdI	Indel	GGTTGTGAT	G	G	G	G	G	G	G	G
6	gi|556503834|ref|NC_000913.3|	3247486	intergenic_region	MODIFIER	exuR-yqjA	Indel	T	TA	TA	TA	TA	TA	TA	TA	TA
7	gi|556503834|ref|NC_000913.3|	3214380	missense_variant	MODERATE	rpoD	SNP	A	T	T	T	T	T	T	T	T
8	gi|556503834|ref|NC_000913.3|	3828832	intergenic_region	MODIFIER	gltS-xanP	SNP	T	A	A	A	A	A	A	A	A
9	gi|556503834|ref|NC_000913.3|	4118197	intergenic_region	MODIFIER	glpF-zapB	SNP	A	G	G	G	G	G	G	G	G
10	gi|556503834|ref|NC_000913.3|	2748394	missense_variant	MODERATE	ypjD	SNP	G	A	A	A	A	A	A	A	A	*
11	gi|556503834|ref|NC_000913.3|	4456031	frameshift_variant	HIGH	mpl	Indel	GA	G	G	G	G	G	G	G	G	*
12	gi|556503834|ref|NC_000913.3|	1302190	missense_variant	MODERATE	oppA	SNP	A	G	G	G	G	G	G	G	G	*
13	gi|556503834|ref|NC_000913.3|	1915204	frameshift_variant	HIGH	proQ	Indel	G	GA	GA	GA	GA	GA	GA	GA	GA
14	gi|556503834|ref|NC_000913.3|	3474485	missense_variant	MODERATE	rpsL	SNP	G	T	T	T	T	T	T	T	T	*
15	gi|556503834|ref|NC_000913.3|	3442312	missense_variant	MODERATE	rpsM	SNP	C	T	T	T	T	T	T	T	T
16	gi|556503834|ref|NC_000913.3|	3376927	missense_variant	MODERATE	sspA	SNP	A	C	C	C	C	C	C	C	C	*
17	gi|556503834|ref|NC_000913.3|	2129710	stop_gained	HIGH	wcaD	SNP	A	T	T	T	T	T	T	T	T
18	gi|556503834|ref|NC_000913.3|	987168	intergenic_region	MODIFIER	ompF-asnS	Indel	GA	G	G	G	G	GA	G	G	G
19	gi|556503834|ref|NC_000913.3|	449139	synonymous_variant	LOW	cyoB	SNP	A	A	G	G	A	G	G	A	G
20	gi|556503834|ref|NC_000913.3|	689052	intergenic_region	MODIFIER	insH1-lnt	SNP	A	A	T	T	A	T	T	A	T
21	gi|556503834|ref|NC_000913.3|	1152542	missense_variant	MODERATE	fabF	SNP	G	G	A	A	G	A	A	G	A	*
22	gi|556503834|ref|NC_000913.3|	1299441	intergenic_region	MODIFIER	ychE-oppA	SNP	G	A	A	A	G	G	A	G	A
23	gi|556503834|ref|NC_000913.3|	4635037	missense_variant	MODERATE	rob	SNP	A	A	G	G	A	G	G	A	G
24	gi|556503834|ref|NC_000913.3|	2462880	intergenic_region	MODIFIER	fadL-yfdF	Indel	T	T	TC	TC	T	T	TC	T	TC
25	gi|556503834|ref|NC_000913.3|	986567	missense_variant	MODERATE	ompF	SNP	T	T	G	G	T	T	G	T	G	*
26	gi|556503834|ref|NC_000913.3|	1301798	missense_variant	MODERATE	oppA	SNP	C	C	T	T	C	C	T	C	T	*
27	gi|556503834|ref|NC_000913.3|	1302000	missense_variant	MODERATE	oppA	SNP	C	C	A	A	C	C	A	C	A	*
28	gi|556503834|ref|NC_000913.3|	4640432	missense_variant	MODERATE	yjjY	SNP	G	G	A	A	G	G	A	G	A
29	gi|556503834|ref|NC_000913.3|	900886	missense_variant	MODERATE	artM	SNP	C	T	C	C	T	C	C	T	C
30	gi|556503834|ref|NC_000913.3|	1040378	missense_variant	MODERATE	cbdB	SNP	G	A	G	G	A	G	G	A	G
31	gi|556503834|ref|NC_000913.3|	1820590	missense_variant	MODERATE	chbC	SNP	T	C	T	T	C	T	T	C	T
32	gi|556503834|ref|NC_000913.3|	3330156	synonymous_variant	LOW	dacB	SNP	T	C	T	T	C	T	T	C	T
33	gi|556503834|ref|NC_000913.3|	4264676	synonymous_variant	LOW	dnaB	SNP	C	T	C	C	T	C	C	T	C
34	gi|556503834|ref|NC_000913.3|	483206	missense_variant	MODERATE	acrB	SNP	G	A	G	G	A	G	G	A	G	*
35	gi|556503834|ref|NC_000913.3|	4295465	stop_gained	HIGH	gltP	SNP	C	T	C	C	T	C	C	T	C
36	gi|556503834|ref|NC_000913.3|	441467	intergenic_region	MODIFIER	xseB-thiI	SNP	G	A	G	G	A	G	G	A	G
37	gi|556503834|ref|NC_000913.3|	2320673	missense_variant	MODERATE	atoS	SNP	T	C	T	T	C	T	T	C	T
38	gi|556503834|ref|NC_000913.3|	820735	intergenic_region	MODIFIER	ybhL-ybhM	SNP	G	A	G	G	A	G	G	A	G
39	gi|556503834|ref|NC_000913.3|	1237916	missense_variant	MODERATE	dadA	SNP	C	T	C	C	T	C	C	T	C	*
40	gi|556503834|ref|NC_000913.3|	3593126	synonymous_variant	LOW	livF	SNP	G	A	G	G	A	G	G	A	G
41	gi|556503834|ref|NC_000913.3|	1738285	missense_variant	MODERATE	purR	SNP	G	A	G	G	A	G	G	A	G
42	gi|556503834|ref|NC_000913.3|	1079866	missense_variant	MODERATE	putP	SNP	A	G	A	A	G	A	A	G	A	*
43	gi|556503834|ref|NC_000913.3|	1832056	intergenic_region	MODIFIER	astC-xthA	SNP	G	A	G	G	A	G	G	A	G
44	gi|556503834|ref|NC_000913.3|	1108181	missense_variant	MODERATE	opgC	SNP	G	A	G	G	A	G	G	A	G
45	gi|556503834|ref|NC_000913.3|	1462496	frameshift_variant	HIGH	paaK	Indel	AG	A	AG	AG	A	AG	AG	A	AG
46	gi|556503834|ref|NC_000913.3|	3669425	intergenic_region	MODIFIER	yhjA-treF	SNP	A	G	A	A	G	A	A	G	A
47	gi|556503834|ref|NC_000913.3|	4184379	synonymous_variant	LOW	rpoB	SNP	C	T	C	C	T	C	C	T	C
48	gi|556503834|ref|NC_000913.3|	3189277	missense_variant	MODERATE	yqiG	SNP	T	C	T	T	C	T	T	C	T
49	gi|556503834|ref|NC_000913.3|	2925532	missense_variant	MODERATE	queF	SNP	T	C	T	T	C	T	T	C	T
50	gi|556503834|ref|NC_000913.3|	4635216	missense_variant	MODERATE	rob	SNP	C	T	C	C	T	C	C	T	C
51	gi|556503834|ref|NC_000913.3|	1897981	synonymous_variant	LOW	sdaA	SNP	T	C	T	T	C	T	T	C	T
52	gi|556503834|ref|NC_000913.3|	109275	missense_variant	MODERATE	secA	SNP	G	A	G	G	A	G	G	A	G
53	gi|556503834|ref|NC_000913.3|	3591064	missense_variant	MODERATE	ugpB	SNP	G	A	G	G	A	G	G	A	G
54	gi|556503834|ref|NC_000913.3|	2560712	stop_gained	HIGH	yffL	SNP	G	A	G	G	A	G	G	A	G
55	gi|556503834|ref|NC_000913.3|	4416087	missense_variant	MODERATE	yjfN	SNP	T	C	T	T	C	T	T	C	T
56	gi|556503834|ref|NC_000913.3|	3176052	missense_variant	MODERATE	cpdA	SNP	A	A	A	A	G	A	A	G	A
57	gi|556503834|ref|NC_000913.3|	4513845	missense_variant	MODERATE	fecB	SNP	G	G	G	G	A	G	G	A	G
58	gi|556503834|ref|NC_000913.3|	2937213	missense_variant	MODERATE	fucI	SNP	G	A	G	G	G	G	G	A	G
59	gi|556503834|ref|NC_000913.3|	56246	synonymous_variant	LOW	lptD	SNP	T	T	T	T	C	T	T	C	T
60	gi|556503834|ref|NC_000913.3|	4397611	disruptive_inframe_deletion	MODERATE	mutL	Indel	AGCTGGC	AGCTGGC	AGCTGGC	AGCTGGC	A	AGCTGGC	AGCTGGC	A	AGCTGGC	*
61	gi|556503834|ref|NC_000913.3|	1077844	missense_variant	MODERATE	putA	SNP	C	C	C	C	T	C	C	T	C	*
62	gi|556503834|ref|NC_000913.3|	3965563	missense_variant	MODERATE	rhlB	SNP	G	G	G	G	A	G	G	A	G
63	gi|556503834|ref|NC_000913.3|	2312911	intergenic_region	MODIFIER	ompC-micF	SNP	G	G	A	G	G	G	A	G	G
64	gi|556503834|ref|NC_000913.3|	3309000	intergenic_region	MODIFIER	nlpI-pnp	Indel	G	GC	G	G	G	G	G	GC	G
65	gi|556503834|ref|NC_000913.3|	3091753	missense_variant	MODERATE	rsmE	SNP	C	C	C	C	T	C	C	T	C
66	gi|556503834|ref|NC_000913.3|	3376928	synonymous_variant	LOW	sspA	SNP	G	G	G	G	A	G	G	A	G
67	gi|556503834|ref|NC_000913.3|	3377260	missense_variant	MODERATE	sspA	SNP	T	T	T	T	C	T	T	C	T	*
68	gi|556503834|ref|NC_000913.3|	1890503	synonymous_variant	LOW	yeaY	SNP	G	G	G	G	A	G	G	A	G
69	gi|556503834|ref|NC_000913.3|	486186	synonymous_variant	LOW	acrR	SNP	A	A	A	A	A	A	A	G	A
70	gi|556503834|ref|NC_000913.3|	4550914	missense_variant	MODERATE	gntP	SNP	A	A	A	A	A	A	A	A	G
71	gi|556503834|ref|NC_000913.3|	3314643	missense_variant	MODERATE	infB	SNP	C	C	C	C	C	C	C	T	C
72	gi|556503834|ref|NC_000913.3|	3314729	missense_variant	MODERATE	infB	SNP	C	C	C	C	T	C	C	C	C
73	gi|556503834|ref|NC_000913.3|	367841	frameshift_variant	HIGH	mhpR	Indel	TGC	TGC	TGC	TGC	T	TGC	TGC	TGC	TGC	*
74	gi|556503834|ref|NC_000913.3|	1252268	synonymous_variant	LOW	dhaR	SNP	C	C	C	C	C	A	C	C	C
75	gi|556503834|ref|NC_000913.3|	3536137	missense_variant	MODERATE	ompR	SNP	G	G	G	G	G	A	G	G	G	*
76	gi|556503834|ref|NC_000913.3|	482225	missense_variant	MODERATE	acrB	SNP	A	A	A	A	A	G	A	A	A	*
77	gi|556503834|ref|NC_000913.3|	1149072	missense_variant	MODERATE	fabH	SNP	C	C	C	C	C	T	C	C	C
78	gi|556503834|ref|NC_000913.3|	1396857	missense_variant	MODERATE	insH1	SNP	G	G	G	A	G	G	G	G	G
79	gi|556503834|ref|NC_000913.3|	561282	missense_variant	MODERATE	sfmD	SNP	C	C	C	C	C	C	C	T	C
80	gi|556503834|ref|NC_000913.3|	2313997	missense_variant	MODERATE	rcsD	SNP	T	T	T	T	T	T	A	T	T
81	gi|556503834|ref|NC_000913.3|	3213294	missense_variant	MODERATE	rpoD	SNP	T	T	T	T	C	T	T	T	T
82	gi|556503834|ref|NC_000913.3|	1208042	frameshift_variant	HIGH	stfP	Indel	C	C	C	C	C	C	C	C	CG
83	gi|556503834|ref|NC_000913.3|	3240198	missense_variant	MODERATE	sstT	SNP	G	G	G	G	G	T	G	G	G	*
84	gi|556503834|ref|NC_000913.3|	1712538	intergenic_region	MODIFIER	nth-dtpA	Indel	TC	TC	TC	TC	TC	TC	TC	T	TC
85	gi|556503834|ref|NC_000913.3|	1813813	intergenic_region	MODIFIER	cedA-katE	Indel	G	G	G	G	G	G	G	GT	G
86	gi|556503834|ref|NC_000913.3|	1832073	intergenic_region	MODIFIER	astC-xthA	SNP	C	C	C	C	C	A	C	C	C
87	gi|556503834|ref|NC_000913.3|	1862524	intergenic_region	MODIFIER	msrB-gapA	SNP	T	T	T	T	T	A	T	T	T
88	gi|556503834|ref|NC_000913.3|	2247040	intergenic_region	MODIFIER	cirA-lysP	SNP	G	G	G	G	G	G	G	A	G
89	gi|556503834|ref|NC_000913.3|	3969036	synonymous_variant	LOW	wzzE	SNP	A	A	A	A	A	A	A	A	G
90	gi|556503834|ref|NC_000913.3|	2934007	intergenic_region	MODIFIER	fucA-fucP	SNP	C	C	C	C	G	C	C	C	C
91	gi|556503834|ref|NC_000913.3|	263796	frameshift_variant	HIGH	yafW	Indel	TG	TG	TG	TG	TG	TG	TG	T	TG
92	gi|556503834|ref|NC_000913.3|	3239796	intergenic_region	MODIFIER	alx-sstT	SNP	A	A	A	A	A	G	A	A	A
93	gi|556503834|ref|NC_000913.3|	3240989	missense_variant	MODERATE	sstT	SNP	T	T	T	T	T	A	T	T	T	*
94	gi|556503834|ref|NC_000913.3|	4421164	synonymous_variant	LOW	ulaA	SNP	C	C	C	C	C	C	C	C	T
95	gi|556503834|ref|NC_000913.3|	4373286	intergenic_region	MODIFIER	yjeI-yjeJ	SNP	C	C	C	C	T	C	C	C	C
96	gi|556503834|ref|NC_000913.3|	1594124	frameshift_variant	HIGH	yneO	Indel	G	G	G	G	G	G	G	GC	G
97	gi|556503834|ref|NC_000913.3|	1594248	frameshift_variant	HIGH	yneO	Indel	T	T	T	T	T	T	T	TC	T
98	gi|556503834|ref|NC_000913.3|	1097590	IS-Insertion	HIGH	serX	IS-Insertion	ND	Y	ND	ND	ND	ND	ND	ND	ND
99	gi|556503834|ref|NC_000913.3|	1147669	IS-Insertion	HIGH	plsX	IS-Insertion	ND	Y	ND	Y	Y	ND	ND	Y	ND	*
100	gi|556503834|ref|NC_000913.3|	4542548	IS-Insertion	HIGH	fimE	IS-Insertion	ND	Y	Y	Y	Y	Y	Y	Y	Y	*
101	gi|556503834|ref|NC_000913.3|	1220395	IS-Insertion	HIGH	ycgH	IS-Insertion	ND	ND	Y	ND	ND	ND	Y	ND	Y
102	gi|556503834|ref|NC_000913.3|	1196262	Large Deletion (15,151 bp)	HIGH	icd-icdC (e-14)	Large Deletion	ND	ND	Y	ND	ND	Y	Y	ND	ND
103	gi|556503834|ref|NC_000913.3|	2312911	Large Deletion (1,087 bp)	HIGH	micF-rcsD	Large Deletion	ND	ND	Y	ND	ND	ND	Y	ND	ND
