# Supplementary material for: Complex Ecotype Dynamics Evolve in Response to Fluctuating Resources
Source: mBio. 2022 May 16;13(3):e03467-21. doi: 10.1128/mbio.03467-21 (PMC9239185; doi:10.1128/mbio.03467-21)
Supplement: TABLE S4 [file mbio.03467-21-s0007.xlsx]

## Sheet: Sheet1
Supplemental Table S4
Row	Genes	baseMean	log2FoldChange	lfcSE	stat	pvalue	padj	Condition	Change in Expression (10d-P3)
1	accA	7952.39	1.14312	0.436994	2.61587	0.00890007	0.0402677	Mid-log	Increased Expression
2	aceA	24268.3	2.05558	0.451453	4.55325	5.28246e-06	8.49884e-05	Mid-log	Increased Expression
3	aceB	26788.7	2.16689	0.430215	5.03676	4.73485e-07	1.00153e-05	Mid-log	Increased Expression
4	aceK	6600.09	1.9799	0.597291	3.31481	0.000917065	0.00669248	Mid-log	Increased Expression
5	agaC	22.7392	2.1905	0.835215	2.62268	0.00872404	0.0397736	Mid-log	Increased Expression
6	allB	206.591	2.73325	0.529935	5.15772	2.49977e-07	5.70021e-06	Mid-log	Increased Expression
7	alsB	169.849	1.67682	0.503073	3.33316	0.000858658	0.00633279	Mid-log	Increased Expression
8	ampG	2006.47	1.9583	0.530544	3.69111	0.000223279	0.00207216	Mid-log	Increased Expression
9	ansP	494.755	2.76204	0.476596	5.79534	6.81816e-09	2.32879e-07	Mid-log	Increased Expression
10	araF	285.924	2.51208	0.606224	4.14382	3.41571e-05	0.000428713	Mid-log	Increased Expression
11	arfB	974.544	1.16658	0.428263	2.72397	0.00645017	0.0310368	Mid-log	Increased Expression
12	aroP	3214.29	1.65478	0.450689	3.67166	0.000240979	0.00219249	Mid-log	Increased Expression
13	artM	184.625	5.2722	1.30697	4.03392	5.48533e-05	0.00064387	Mid-log	Increased Expression
14	aslB	199.157	1.51096	0.5593	2.70152	0.00690241	0.0327963	Mid-log	Increased Expression
15	atpB	20129.3	1.1649	0.412675	2.82281	0.0047605	0.0249522	Mid-log	Increased Expression
16	carA	858.274	1.47007	0.5281	2.7837	0.00537431	0.0273107	Mid-log	Increased Expression
17	carB	1713.53	1.90139	0.55785	3.40842	0.000653396	0.00511786	Mid-log	Increased Expression
18	cbl	557.772	1.23089	0.465528	2.64407	0.00819147	0.0378005	Mid-log	Increased Expression
19	cca	3996.84	1.12112	0.442031	2.53629	0.0112033	0.0477343	Mid-log	Increased Expression
20	chaA	1584.46	1.39286	0.426044	3.26928	0.00107821	0.00768014	Mid-log	Increased Expression
21	cmk	7384.39	1.38502	0.492883	2.81003	0.00495364	0.0257038	Mid-log	Increased Expression
22	cmoB	1788.08	1.4976	0.449807	3.32944	0.000870222	0.00640674	Mid-log	Increased Expression
23	cspA	433998	4.28252	1.14562	3.73816	0.000185376	0.0017881	Mid-log	Increased Expression
24	cspB	6063.19	1.65722	0.568273	2.91623	0.00354289	0.0198965	Mid-log	Increased Expression
25	cspG	4827.9	2.09148	0.815921	2.56333	0.0103673	0.0451417	Mid-log	Increased Expression
26	cyaR	776.672	2.83065	0.517483	5.47003	4.49954e-08	1.28422e-06	Mid-log	Increased Expression
27	dctA	14101.9	2.81775	0.510017	5.52482	3.29818e-08	9.81678e-07	Mid-log	Increased Expression
28	degP	7539.57	1.32014	0.412878	3.1974	0.00138671	0.00947281	Mid-log	Increased Expression
29	djlC	73.0119	3.57447	0.637191	5.60973	2.02646e-08	6.34908e-07	Mid-log	Increased Expression
30	dnaE	12229.8	1.77701	0.577992	3.07446	0.00210881	0.013254	Mid-log	Increased Expression
31	emrA	1430.76	2.51763	0.589341	4.27195	1.93775e-05	0.000264742	Mid-log	Increased Expression
32	emrB	1597.38	2.31551	0.429582	5.39014	7.04045e-08	1.90504e-06	Mid-log	Increased Expression
33	endA	124.842	2.06881	0.579505	3.56996	0.000357033	0.00306754	Mid-log	Increased Expression
34	entC	428.651	2.06025	0.575321	3.58104	0.00034223	0.00296481	Mid-log	Increased Expression
35	entE	490.594	1.8673	0.507887	3.67661	0.00023635	0.00216932	Mid-log	Increased Expression
36	entF	571.447	1.23401	0.488492	2.52615	0.0115319	0.048637	Mid-log	Increased Expression
37	epmA	1054.09	1.73326	0.658098	2.63374	0.008445	0.0387559	Mid-log	Increased Expression
38	eptB	4407.43	1.21973	0.465585	2.61978	0.00879874	0.0399829	Mid-log	Increased Expression
39	eutM	61.5826	1.73264	0.606482	2.85687	0.00427846	0.0228862	Mid-log	Increased Expression
40	fabI	25104.8	1.68825	0.431055	3.91656	8.98218e-05	0.00097981	Mid-log	Increased Expression
41	fadB	828.28	1.88541	0.654799	2.87937	0.00398467	0.0217138	Mid-log	Increased Expression
42	fadD	2637.5	1.95764	0.506869	3.86221	0.000112364	0.0011914	Mid-log	Increased Expression
43	fadH	673.195	2.33357	0.510203	4.57381	4.78933e-06	7.79576e-05	Mid-log	Increased Expression
44	fdx	7136.16	1.58159	0.521276	3.03406	0.00241283	0.0148732	Mid-log	Increased Expression
45	fepA	538.422	1.22098	0.451927	2.70173	0.00689799	0.0327963	Mid-log	Increased Expression
46	fepC	129.222	1.64252	0.569982	2.88171	0.00395521	0.0216008	Mid-log	Increased Expression
47	fepD	121.392	2.02991	0.665455	3.05042	0.00228525	0.0142341	Mid-log	Increased Expression
48	fepG	96.9296	1.80655	0.596348	3.02936	0.00245076	0.0150402	Mid-log	Increased Expression
49	fes	126.133	2.60304	0.55197	4.71591	2.40633e-06	4.28511e-05	Mid-log	Increased Expression
50	fhuA	2821.7	2.21147	0.462549	4.78104	1.74391e-06	3.31656e-05	Mid-log	Increased Expression
51	fhuB	573.519	1.50353	0.47291	3.17931	0.00147626	0.00995401	Mid-log	Increased Expression
52	fhuC	408.994	1.69328	0.481802	3.51448	0.000440611	0.00369422	Mid-log	Increased Expression
53	fhuD	309.343	1.81087	0.506541	3.57498	0.000350261	0.00302182	Mid-log	Increased Expression
54	fhuF	1179.09	2.0957	0.515356	4.06651	4.77234e-05	0.000583177	Mid-log	Increased Expression
55	fimA	104897	4.50798	0.660957	6.82039	9.07905e-12	5.48296e-10	Mid-log	Increased Expression
56	fimC	7094.57	5.61924	0.530894	10.5845	3.51751e-26	1.04696e-23	Mid-log	Increased Expression
57	fimD	9240.33	5.93215	0.552468	10.7375	6.7829e-27	2.17418e-24	Mid-log	Increased Expression
58	fimF	2153.62	5.54739	0.594837	9.3259	1.1005e-20	1.99382e-18	Mid-log	Increased Expression
59	fimG	1873.74	5.33044	0.582712	9.14763	5.81947e-20	1.01041e-17	Mid-log	Increased Expression
60	fimH	2779.46	4.89542	0.551291	8.87993	6.69004e-19	1.0325e-16	Mid-log	Increased Expression
61	fimI	13473.1	5.26477	0.576474	9.13271	6.68058e-20	1.11352e-17	Mid-log	Increased Expression
62	flgH	68.4278	1.67897	0.606771	2.76705	0.00565655	0.028412	Mid-log	Increased Expression
63	flgJ	109.856	1.997	0.5244	3.80815	0.00014001	0.00142298	Mid-log	Increased Expression
64	flgK	207.874	1.37131	0.500674	2.73893	0.00616395	0.0300411	Mid-log	Increased Expression
65	fliO	14.6442	3.64267	1.16806	3.11856	0.00181738	0.0117457	Mid-log	Increased Expression
66	folK	505.744	1.91874	0.481915	3.98149	6.84852e-05	0.000775483	Mid-log	Increased Expression
67	frlR	997.489	1.416	0.436382	3.24486	0.0011751	0.00822967	Mid-log	Increased Expression
68	fryC	98.7773	1.96314	0.634973	3.0917	0.00199017	0.0126034	Mid-log	Increased Expression
69	fucP	173.67	1.77486	0.525333	3.37855	0.0007287	0.00556134	Mid-log	Increased Expression
70	fumA	12128.4	2.0334	0.688838	2.95193	0.00315793	0.0183274	Mid-log	Increased Expression
71	galS	871.352	2.14557	0.455894	4.7063	2.52256e-06	4.45815e-05	Mid-log	Increased Expression
72	garK	462.69	2.1839	0.673776	3.24128	0.00118995	0.00830575	Mid-log	Increased Expression
73	garL	388.168	2.76618	0.699346	3.95538	7.64117e-05	0.000844582	Mid-log	Increased Expression
74	garP	571.541	3.08942	0.800125	3.86117	0.000112845	0.00119347	Mid-log	Increased Expression
75	glcC	872.585	2.14236	0.449949	4.76134	1.92316e-06	3.56169e-05	Mid-log	Increased Expression
76	glcD	544.075	2.53495	0.856356	2.96016	0.00307474	0.0179747	Mid-log	Increased Expression
77	glgA	455.337	5.66338	1.29974	4.35731	1.31672e-05	0.00018855	Mid-log	Increased Expression
78	glpE	399.2	1.49483	0.469236	3.18567	0.00144419	0.00980122	Mid-log	Increased Expression
79	glpG	2181.42	2.01052	0.520238	3.86461	0.000111265	0.00118276	Mid-log	Increased Expression
80	glpR	2143.57	2.21337	0.475268	4.65709	3.20714e-06	5.45217e-05	Mid-log	Increased Expression
81	gltF	107.708	2.32973	0.705299	3.30318	0.000955959	0.00692779	Mid-log	Increased Expression
82	gltI	13874.1	2.86628	0.610408	4.69568	2.65719e-06	4.65232e-05	Mid-log	Increased Expression
83	gltJ	3441.26	2.83422	0.699974	4.04903	5.14293e-05	0.000610558	Mid-log	Increased Expression
84	gltK	3182.7	4.37009	0.648996	6.73361	1.65509e-11	8.95682e-10	Mid-log	Increased Expression
85	gltL	5484.9	3.35479	0.745497	4.50007	6.79312e-06	0.000106638	Mid-log	Increased Expression
86	gltS	7102.54	3.48159	0.476286	7.30987	2.674e-13	1.88857e-11	Mid-log	Increased Expression
87	glvG	35.0353	9.35536	1.85637	5.03959	4.6653e-07	9.91852e-06	Mid-log	Increased Expression
88	glyS	25031.6	1.21879	0.425081	2.8672	0.0041412	0.0223818	Mid-log	Increased Expression
89	gnsA	104.929	2.01279	0.752366	2.67528	0.00746661	0.0351961	Mid-log	Increased Expression
90	gntP	287.276	2.53269	0.529827	4.78022	1.75101e-06	3.31656e-05	Mid-log	Increased Expression
91	gpt	1770.36	1.11035	0.441428	2.51536	0.0118911	0.0499204	Mid-log	Increased Expression
92	hcaR	545.723	1.74908	0.48895	3.57721	0.000347277	0.00300229	Mid-log	Increased Expression
93	hflD	3166.02	1.86662	0.677689	2.75439	0.00588017	0.0289274	Mid-log	Increased Expression
94	hokA	246.774	4.12844	0.830267	4.97242	6.61217e-07	1.37079e-05	Mid-log	Increased Expression
95	hscA	18727	1.83487	0.48369	3.79349	0.000148544	0.00148794	Mid-log	Increased Expression
96	hscB	7089.67	2.0821	0.492227	4.22996	2.33729e-05	0.000312163	Mid-log	Increased Expression
97	hsdM	2381.71	1.36331	0.425697	3.20255	0.00136217	0.00933579	Mid-log	Increased Expression
98	hsdS	1919.55	2.06797	0.61951	3.33807	0.000843638	0.00625523	Mid-log	Increased Expression
99	icdC	1626.06	8.81454	0.81752	10.782	4.18467e-27	1.45313e-24	Mid-log	Increased Expression
100	idnD	67.1364	1.94477	0.602856	3.22592	0.00125569	0.00870623	Mid-log	Increased Expression
101	infB	113206	1.87521	0.589946	3.17861	0.00147983	0.00996197	Mid-log	Increased Expression
102	iraM	48.7556	4.84958	1.05251	4.60765	4.07241e-06	6.81516e-05	Mid-log	Increased Expression
103	iscA	13572	1.59286	0.480997	3.31158	0.000927707	0.00675831	Mid-log	Increased Expression
104	iscR	8715.92	1.54609	0.534719	2.89141	0.00383519	0.0212234	Mid-log	Increased Expression
105	iscS	47447	1.67219	0.425822	3.92698	8.60189e-05	0.000940789	Mid-log	Increased Expression
106	iscU	20450.4	1.62442	0.421105	3.85752	0.000114542	0.00120529	Mid-log	Increased Expression
107	iscX	4246.09	1.44414	0.518435	2.78558	0.00534323	0.0272191	Mid-log	Increased Expression
108	ispE	3468.83	1.14854	0.438721	2.61794	0.00884634	0.0401118	Mid-log	Increased Expression
109	lepA	12094.5	1.4641	0.437695	3.34502	0.000822754	0.00613313	Mid-log	Increased Expression
110	lepB	7180.89	1.83432	0.425545	4.31051	1.62882e-05	0.000228347	Mid-log	Increased Expression
111	leuB	126.613	4.07981	0.900346	4.53138	5.85992e-06	9.31996e-05	Mid-log	Increased Expression
112	lldR	404.785	1.26189	0.443274	2.84674	0.00441693	0.0234463	Mid-log	Increased Expression
113	lpxK	3444.14	1.98162	0.493312	4.01698	5.89499e-05	0.000684245	Mid-log	Increased Expression
114	lpxM	3356.26	1.37926	0.469984	2.9347	0.0033387	0.0191872	Mid-log	Increased Expression
115	lpxT	606.282	1.81808	0.68892	2.63903	0.00831428	0.0382306	Mid-log	Increased Expression
116	lysS	19152.8	1.53522	0.516034	2.97504	0.00292948	0.0172661	Mid-log	Increased Expression
117	mcrB	979.272	2.43053	0.661756	3.67284	0.000239867	0.00218714	Mid-log	Increased Expression
118	mdtB	794.705	1.42452	0.511693	2.78394	0.00537023	0.0273107	Mid-log	Increased Expression
119	mdtC	653.556	1.92283	0.492197	3.90664	9.35886e-05	0.00101823	Mid-log	Increased Expression
120	mdtD	252.567	1.40239	0.474542	2.95526	0.00312408	0.0181816	Mid-log	Increased Expression
121	melR	465.88	1.57535	0.537675	2.92993	0.00339042	0.0193798	Mid-log	Increased Expression
122	mglA	2185.34	2.80832	0.941919	2.98149	0.00286853	0.0170031	Mid-log	Increased Expression
123	mglB	4183.78	2.5201	0.794113	3.17348	0.00150625	0.0100909	Mid-log	Increased Expression
124	mglC	1281.09	2.84735	0.910027	3.12887	0.00175482	0.0114255	Mid-log	Increased Expression
125	mhpR	364.007	2.15376	0.450099	4.78507	1.70925e-06	3.26719e-05	Mid-log	Increased Expression
126	mlaD	3105.23	1.41782	0.471383	3.00779	0.00263158	0.0158009	Mid-log	Increased Expression
127	mlaF	4632.11	1.32491	0.436418	3.03588	0.00239837	0.0148059	Mid-log	Increased Expression
128	mltA	1272.28	1.18317	0.429253	2.75634	0.00584518	0.0289274	Mid-log	Increased Expression
129	mnmE	3705.87	1.60831	0.431181	3.73	0.000191476	0.00183	Mid-log	Increased Expression
130	mnmG	6016.83	1.24302	0.430444	2.88776	0.00387991	0.0213625	Mid-log	Increased Expression
131	mokA	78.5174	4.36214	1.01858	4.28256	1.84758e-05	0.000254088	Mid-log	Increased Expression
132	mprA	2762.02	1.48524	0.538098	2.76016	0.0057773	0.0286937	Mid-log	Increased Expression
133	mrcA	3397.14	2.22852	0.479912	4.6436	3.42397e-06	5.7531e-05	Mid-log	Increased Expression
134	mrcB	4720.44	1.76463	0.44423	3.97233	7.11731e-05	0.000795877	Mid-log	Increased Expression
135	mrdA	3594.27	1.94115	0.522221	3.71709	0.000201528	0.00190856	Mid-log	Increased Expression
136	mrdB	2282.27	1.9654	0.490556	4.00647	6.1633e-05	0.000708802	Mid-log	Increased Expression
137	msbA	10747.6	1.61939	0.429689	3.76875	0.00016407	0.00162009	Mid-log	Increased Expression
138	mzrA	2058.75	1.93106	0.495876	3.89424	9.85085e-05	0.0010662	Mid-log	Increased Expression
139	nadD	1489.76	1.10638	0.432338	2.55907	0.0104953	0.0455183	Mid-log	Increased Expression
140	ndk	2624.02	2.70731	0.580433	4.66429	3.09685e-06	5.3422e-05	Mid-log	Increased Expression
141	nlpE	1459.06	1.52225	0.580824	2.62084	0.00877141	0.0399023	Mid-log	Increased Expression
142	nusA	32473.7	1.33383	0.431515	3.09103	0.00199465	0.0126126	Mid-log	Increased Expression
143	obgE	10452.1	1.66896	0.626794	2.66269	0.00775185	0.0361319	Mid-log	Increased Expression
144	ogrK	55.379	1.98048	0.712493	2.77964	0.00544192	0.0276206	Mid-log	Increased Expression
145	ompF	41117.7	4.58954	0.834191	5.50179	3.75953e-08	1.09552e-06	Mid-log	Increased Expression
146	opgH	9649.38	1.54788	0.592985	2.61031	0.00904594	0.0405753	Mid-log	Increased Expression
147	pcnB	6417.22	1.71176	0.472676	3.62143	0.000292982	0.00259017	Mid-log	Increased Expression
148	pheS	15845.8	2.41812	0.462437	5.22909	1.70345e-07	4.10305e-06	Mid-log	Increased Expression
149	pheT	46020.2	2.22566	0.525527	4.2351	2.28449e-05	0.000307079	Mid-log	Increased Expression
150	phnD	38.6464	1.91605	0.676874	2.83074	0.00464403	0.024434	Mid-log	Increased Expression
151	phnE	45.1547	2.12395	0.714312	2.97342	0.00294499	0.0173086	Mid-log	Increased Expression
152	phnI	31.4591	4.92344	0.946844	5.19985	1.99454e-07	4.71917e-06	Mid-log	Increased Expression
153	phnP	257.905	1.26191	0.49914	2.52816	0.0114662	0.0484582	Mid-log	Increased Expression
154	phoQ	477.731	6.98514	1.38586	5.04031	4.64783e-07	9.91852e-06	Mid-log	Increased Expression
155	ppdA	84.0161	1.94557	0.589665	3.29945	0.000968762	0.00699624	Mid-log	Increased Expression
156	ppdB	156.826	1.48959	0.507688	2.93406	0.00334556	0.0191872	Mid-log	Increased Expression
157	ppdC	142.117	1.48809	0.509903	2.91838	0.0035185	0.0198574	Mid-log	Increased Expression
158	pqiB	3417.9	1.14835	0.437406	2.62537	0.00865539	0.0395906	Mid-log	Increased Expression
159	prfB	11578.3	1.45481	0.483679	3.00781	0.00263138	0.0158009	Mid-log	Increased Expression
160	prfC	9096.09	1.96049	0.576621	3.39996	0.000673957	0.00522975	Mid-log	Increased Expression
161	priA	3285.71	2.24837	0.434926	5.16956	2.34646e-07	5.40204e-06	Mid-log	Increased Expression
162	priB	39995.7	1.12176	0.44432	2.52467	0.0115808	0.0487938	Mid-log	Increased Expression
163	proQ	17167.2	2.17052	0.466106	4.6567	3.21325e-06	5.45217e-05	Mid-log	Increased Expression
164	pspE	2694.49	1.71637	0.665847	2.57773	0.00994525	0.0437636	Mid-log	Increased Expression
165	psrO	1028	2.47542	0.717729	3.44897	0.000562738	0.00456212	Mid-log	Increased Expression
166	ptrA	4185.38	1.29131	0.48755	2.64857	0.00808322	0.0374253	Mid-log	Increased Expression
167	purB	5949.67	1.32859	0.464642	2.85938	0.00424472	0.0227642	Mid-log	Increased Expression
168	purL	14263.8	2.62265	0.677795	3.86939	0.000109109	0.0011628	Mid-log	Increased Expression
169	purR	5145.58	2.15573	0.511933	4.21096	2.54288e-05	0.000331131	Mid-log	Increased Expression
170	queA	7348.09	3.03206	0.557356	5.44008	5.32559e-08	1.4927e-06	Mid-log	Increased Expression
171	queE	1293.89	1.65028	0.456713	3.61337	0.00030224	0.00266256	Mid-log	Increased Expression
172	radA	1635.89	1.57664	0.420658	3.74804	0.000178225	0.00172713	Mid-log	Increased Expression
173	rbfA	6930.74	1.91953	0.659279	2.91156	0.00359627	0.020115	Mid-log	Increased Expression
174	rbsA	4907.15	3.82458	0.580714	6.58599	4.51855e-11	2.21515e-09	Mid-log	Increased Expression
175	rbsB	8390.56	2.28378	0.466798	4.89244	9.95954e-07	1.97858e-05	Mid-log	Increased Expression
176	rbsC	3847.04	3.11649	0.656033	4.7505	2.02913e-06	3.70851e-05	Mid-log	Increased Expression
177	rbsD	3056.08	3.05419	0.559696	5.45687	4.84594e-08	1.37368e-06	Mid-log	Increased Expression
178	rbsK	3004.15	2.10962	0.608359	3.46773	0.000524879	0.00430546	Mid-log	Increased Expression
179	rbsR	945.128	1.3836	0.514787	2.68772	0.00719419	0.0340661	Mid-log	Increased Expression
180	rclC	42.4513	1.83753	0.703435	2.61223	0.0089954	0.0404793	Mid-log	Increased Expression
181	rcnA	245.002	2.29235	0.602284	3.80609	0.000141178	0.00143136	Mid-log	Increased Expression
182	rcsC	2300.96	1.09472	0.430732	2.54154	0.0110364	0.0472024	Mid-log	Increased Expression
183	recB	7595.55	1.73772	0.589073	2.94993	0.00317848	0.018421	Mid-log	Increased Expression
184	recD	3035.61	1.50378	0.548857	2.73983	0.00614703	0.0300289	Mid-log	Increased Expression
185	recG	2658.99	1.89822	0.641701	2.9581	0.00309541	0.01804	Mid-log	Increased Expression
186	rep	1959.71	1.26935	0.435464	2.91495	0.0035575	0.0199517	Mid-log	Increased Expression
187	rhlE	20953.3	2.77016	0.682548	4.05855	4.93779e-05	0.000592962	Mid-log	Increased Expression
188	rhsE	122.4	1.38636	0.535227	2.59022	0.00959133	0.0425635	Mid-log	Increased Expression
189	ridA	8852.39	1.5408	0.509214	3.02584	0.0024794	0.0151048	Mid-log	Increased Expression
190	rihC	1018.28	1.83806	0.4536	4.05217	5.07455e-05	0.000605892	Mid-log	Increased Expression
191	rimI	1074.68	1.71039	0.54864	3.1175	0.0018239	0.011765	Mid-log	Increased Expression
192	rimO	2068.98	1.1548	0.446863	2.58424	0.00975938	0.0431713	Mid-log	Increased Expression
193	rlmB	3189.38	1.45345	0.531236	2.73597	0.00621962	0.0302668	Mid-log	Increased Expression
194	rlmC	799.414	1.7131	0.42812	4.00144	6.29587e-05	0.000718764	Mid-log	Increased Expression
195	rlmF	1268.47	1.52246	0.47266	3.22106	0.00127719	0.00882594	Mid-log	Increased Expression
196	rlmG	2237.91	2.27813	0.433094	5.26014	1.43945e-07	3.54922e-06	Mid-log	Increased Expression
197	rlmH	2179.3	1.13608	0.448131	2.53516	0.0112397	0.0477918	Mid-log	Increased Expression
198	rlmI	2069.77	1.20292	0.444999	2.7032	0.00686744	0.0327421	Mid-log	Increased Expression
199	rlmL	5631.52	1.67225	0.462864	3.61283	0.000302868	0.00266256	Mid-log	Increased Expression
200	rlmM	2111.57	1.41095	0.560927	2.5154	0.0118898	0.0499204	Mid-log	Increased Expression
201	rluB	7571.74	2.53371	0.573786	4.41576	1.00654e-05	0.000149262	Mid-log	Increased Expression
202	rluC	1662.53	1.46016	0.521841	2.7981	0.0051404	0.0263793	Mid-log	Increased Expression
203	rnk	2346.15	1.74767	0.520542	3.35741	0.000786758	0.00591772	Mid-log	Increased Expression
204	rnpA	17112.7	2.63953	0.664755	3.97068	7.16675e-05	0.000798498	Mid-log	Increased Expression
205	rnr	23549.7	1.17398	0.455375	2.57805	0.00993603	0.0437636	Mid-log	Increased Expression
206	rnt	1403.65	1.29403	0.427844	3.02454	0.00249013	0.0151059	Mid-log	Increased Expression
207	rplA	90117.6	1.69907	0.442684	3.8381	0.000123988	0.00128842	Mid-log	Increased Expression
208	rplB	183119	1.67187	0.552616	3.02538	0.00248322	0.0151059	Mid-log	Increased Expression
209	rplC	162952	1.94626	0.58362	3.3348	0.000853603	0.00631787	Mid-log	Increased Expression
210	rplD	112381	1.60173	0.516317	3.10223	0.0019207	0.0122379	Mid-log	Increased Expression
211	rplE	130296	1.36693	0.514696	2.6558	0.00791208	0.0368376	Mid-log	Increased Expression
212	rplI	57349.3	2.01208	0.637827	3.15459	0.00160726	0.0106648	Mid-log	Increased Expression
213	rplJ	82003.2	1.18363	0.453408	2.61053	0.00904029	0.0405753	Mid-log	Increased Expression
214	rplK	41964.3	1.891	0.432847	4.36875	1.24962e-05	0.000180805	Mid-log	Increased Expression
215	rplL	68544.8	1.6615	0.562531	2.95361	0.00314076	0.0182532	Mid-log	Increased Expression
216	rplM	73603.5	1.4978	0.435652	3.43807	0.00058587	0.00472209	Mid-log	Increased Expression
217	rplS	35397.8	1.989	0.770629	2.581	0.00985135	0.0435319	Mid-log	Increased Expression
218	rplV	99650.5	1.60165	0.554282	2.8896	0.00385734	0.0213177	Mid-log	Increased Expression
219	rplW	86049.9	1.65475	0.488898	3.38465	0.000712692	0.00548944	Mid-log	Increased Expression
220	rplY	14425.2	2.55804	0.928364	2.75543	0.00586154	0.0289274	Mid-log	Increased Expression
221	rpmB	32843.8	2.20914	0.572576	3.85825	0.000114204	0.00120478	Mid-log	Increased Expression
222	rpmC	22218.9	1.61537	0.586511	2.7542	0.0058835	0.0289274	Mid-log	Increased Expression
223	rpmE	14661.9	2.32492	0.867498	2.68003	0.00736159	0.0347797	Mid-log	Increased Expression
224	rpmF	20320.1	1.53681	0.598157	2.56925	0.010192	0.044518	Mid-log	Increased Expression
225	rpmG	17795.5	2.52091	0.668733	3.76968	0.000163454	0.00161785	Mid-log	Increased Expression
226	rpmH	10652.5	2.5606	1.00811	2.54	0.0110853	0.0473282	Mid-log	Increased Expression
227	rpsA	194185	1.39131	0.488902	2.84578	0.00443032	0.0234875	Mid-log	Increased Expression
228	rpsC	155351	1.57412	0.575863	2.7335	0.00626659	0.0303847	Mid-log	Increased Expression
229	rpsF	67739.2	1.54748	0.423607	3.65309	0.000259103	0.00232189	Mid-log	Increased Expression
230	rpsH	81076.1	1.45038	0.546452	2.65418	0.00795012	0.0369734	Mid-log	Increased Expression
231	rpsI	65881.2	1.88417	0.626861	3.00572	0.00264951	0.0158856	Mid-log	Increased Expression
232	rpsJ	85325.9	1.96849	0.522826	3.7651	0.000166483	0.00163617	Mid-log	Increased Expression
233	rpsN	90024	1.37314	0.511084	2.68672	0.00721564	0.0341289	Mid-log	Increased Expression
234	rpsO	34434.3	2.42317	0.654028	3.705	0.000211388	0.00197945	Mid-log	Increased Expression
235	rpsP	19886.8	1.15694	0.446075	2.59359	0.0094979	0.0422388	Mid-log	Increased Expression
236	rpsQ	69904.1	1.31309	0.509402	2.57771	0.00994579	0.0437636	Mid-log	Increased Expression
237	rpsR	40087	1.71245	0.45677	3.74903	0.00017752	0.00172431	Mid-log	Increased Expression
238	rpsS	73875.5	1.67502	0.515735	3.24783	0.00116288	0.00815779	Mid-log	Increased Expression
239	rsmC	3300.7	2.72202	0.490669	5.54757	2.89666e-08	8.74666e-07	Mid-log	Increased Expression
240	rsmF	1181.19	1.36844	0.465201	2.94162	0.00326501	0.0187919	Mid-log	Increased Expression
241	rstA	1570.16	1.72424	0.515453	3.34509	0.00082256	0.00613313	Mid-log	Increased Expression
242	rstB	1242.72	1.54145	0.49118	3.13827	0.00169951	0.0111701	Mid-log	Increased Expression
243	sbcC	3003.28	2.67576	0.43084	6.21057	5.2794e-10	2.09517e-08	Mid-log	Increased Expression
244	sbcD	1204.15	1.56219	0.476745	3.27678	0.00104998	0.00750474	Mid-log	Increased Expression
245	sbp	372.344	1.49797	0.496977	3.01415	0.00257697	0.0155401	Mid-log	Increased Expression
246	sdaB	25905.9	5.27445	0.706211	7.46866	8.10141e-14	6.36954e-12	Mid-log	Increased Expression
247	sdaC	41073.1	4.83667	0.649898	7.44219	9.9027e-14	7.36867e-12	Mid-log	Increased Expression
248	sdhA	30863.4	2.18757	0.516752	4.2333	2.30288e-05	0.000308556	Mid-log	Increased Expression
249	sdhB	21296.7	2.34615	0.616931	3.80293	0.000142994	0.00144275	Mid-log	Increased Expression
250	sdhC	9994.49	2.59254	0.547144	4.73831	2.15511e-06	3.9045e-05	Mid-log	Increased Expression
251	sdhD	1358.99	2.44665	0.591016	4.13974	3.47704e-05	0.0004351	Mid-log	Increased Expression
252	secB	10020.6	1.27251	0.43564	2.92101	0.00348902	0.0197806	Mid-log	Increased Expression
253	secD	21673.8	2.53255	0.448562	5.64592	1.64297e-08	5.22614e-07	Mid-log	Increased Expression
254	secF	12740	2.26523	0.418469	5.41315	6.19263e-08	1.68658e-06	Mid-log	Increased Expression
255	sgbE	68.5521	2.70989	1.01367	2.67334	0.00750993	0.0353204	Mid-log	Increased Expression
256	sgbH	24.2413	2.27339	0.802398	2.83324	0.00460781	0.024274	Mid-log	Increased Expression
257	sgbU	47.3177	2.64919	0.777822	3.40591	0.000659435	0.00514582	Mid-log	Increased Expression
258	slt	4168.12	1.52077	0.44515	3.41631	0.000634749	0.00499056	Mid-log	Increased Expression
259	sodA	4908.49	2.1039	0.562951	3.73727	0.000186031	0.00178853	Mid-log	Increased Expression
260	speD	12734.7	2.32835	0.481509	4.83554	1.32788e-06	2.5617e-05	Mid-log	Increased Expression
261	speE	11981.8	2.42006	0.481058	5.0307	4.88693e-07	1.02848e-05	Mid-log	Increased Expression
262	sppA	6211.5	1.77124	0.444513	3.98467	6.75738e-05	0.000769345	Mid-log	Increased Expression
263	srmB	8066.41	2.15795	0.456288	4.72936	2.25224e-06	4.0628e-05	Mid-log	Increased Expression
264	suhB	5071.79	1.67707	0.596896	2.80966	0.00495942	0.0257038	Mid-log	Increased Expression
265	tgt	17475.1	2.88963	0.506417	5.70603	1.15643e-08	3.76471e-07	Mid-log	Increased Expression
266	thiI	5820.15	2.06436	0.478794	4.31159	1.62082e-05	0.000228175	Mid-log	Increased Expression
267	tig	54555.1	1.41436	0.443424	3.18962	0.00142458	0.0096839	Mid-log	Increased Expression
268	tnaA	105870	3.38654	0.422863	8.0086	1.16023e-15	1.15112e-13	Mid-log	Increased Expression
269	tnaB	3731.34	2.20988	0.49242	4.48779	7.19668e-06	0.000111898	Mid-log	Increased Expression
270	tolA	2575.35	1.48403	0.439576	3.37604	0.000735374	0.00559179	Mid-log	Increased Expression
271	torC	59.9307	1.97966	0.635735	3.11396	0.00184591	0.0118886	Mid-log	Increased Expression
272	torY	78.1169	2.49774	0.635151	3.93252	8.40604e-05	0.000921788	Mid-log	Increased Expression
273	trmD	70702.6	1.33079	0.430377	3.09216	0.00198708	0.012603	Mid-log	Increased Expression
274	truB	16297.2	2.02971	0.674068	3.01114	0.00260273	0.0156728	Mid-log	Increased Expression
275	tsaB	1855.11	1.59961	0.626398	2.55366	0.0106596	0.0458396	Mid-log	Increased Expression
276	tsx	4417.85	1.5521	0.553654	2.80337	0.0050572	0.0260809	Mid-log	Increased Expression
277	tufB	154131	1.26509	0.429702	2.94412	0.00323875	0.0186923	Mid-log	Increased Expression
278	tyrP	1126.59	1.57686	0.576647	2.73452	0.00624706	0.0303397	Mid-log	Increased Expression
279	ucpA	6915.01	1.85205	0.560979	3.30145	0.000961856	0.00695843	Mid-log	Increased Expression
280	uhpA	1186.93	1.52805	0.476461	3.20707	0.00134092	0.00922051	Mid-log	Increased Expression
281	uhpB	1461.41	1.45071	0.496581	2.92141	0.00348456	0.0197806	Mid-log	Increased Expression
282	uhpC	432.608	2.40621	0.596654	4.03284	5.51061e-05	0.000645019	Mid-log	Increased Expression
283	uup	6578.2	2.17621	0.415768	5.23421	1.65696e-07	4.01426e-06	Mid-log	Increased Expression
284	uvrD	8773.23	1.79258	0.526185	3.40675	0.000657408	0.00513962	Mid-log	Increased Expression
285	xanP	3870.72	3.02866	0.828397	3.65605	0.000256132	0.00230519	Mid-log	Increased Expression
286	xerC	3575.21	1.28079	0.463233	2.76488	0.0056943	0.0285194	Mid-log	Increased Expression
287	xseA	4727.48	1.20114	0.416255	2.88559	0.00390685	0.0214209	Mid-log	Increased Expression
288	yaeQ	1198.82	1.28623	0.463328	2.77608	0.00550193	0.0278235	Mid-log	Increased Expression
289	yagF	347.409	1.64071	0.56035	2.92801	0.0034114	0.019473	Mid-log	Increased Expression
290	yagH	200.37	1.56581	0.600312	2.60833	0.00909839	0.0407666	Mid-log	Increased Expression
291	yagL	103.914	1.8303	0.539558	3.39222	0.000693298	0.00534995	Mid-log	Increased Expression
292	yajC	9073.01	2.23364	0.456398	4.89407	9.87739e-07	1.97858e-05	Mid-log	Increased Expression
293	yajG	1935.25	1.57056	0.506484	3.10091	0.00192929	0.0122738	Mid-log	Increased Expression
294	ybaB	266.431	6.10408	1.36484	4.47237	7.73592e-06	0.000118951	Mid-log	Increased Expression
295	ybdG	2474.81	1.59918	0.428076	3.73573	0.000187175	0.001793	Mid-log	Increased Expression
296	ybgF	6690.14	1.54236	0.577264	2.67184	0.00754373	0.0354394	Mid-log	Increased Expression
297	ybhK	819.739	1.17312	0.430563	2.72462	0.00643763	0.0310368	Mid-log	Increased Expression
298	ybiA	933.937	1.97891	0.749222	2.64129	0.00825911	0.0380705	Mid-log	Increased Expression
299	ybjX	3899.08	1.2253	0.432333	2.83417	0.00459454	0.0242347	Mid-log	Increased Expression
300	ycaO	5571.02	1.08147	0.420478	2.572	0.0101114	0.0442773	Mid-log	Increased Expression
301	yccE	59.0026	1.67927	0.59922	2.80243	0.00507188	0.0261242	Mid-log	Increased Expression
302	yceD	30981.3	1.3413	0.44661	3.0033	0.00267073	0.0159898	Mid-log	Increased Expression
303	ycgN	747.24	1.4039	0.457734	3.06707	0.00216167	0.0135454	Mid-log	Increased Expression
304	ychF	4330.23	1.55125	0.460877	3.36586	0.000763042	0.00577059	Mid-log	Increased Expression
305	ychH	11231	1.48291	0.454386	3.26355	0.00110026	0.00779723	Mid-log	Increased Expression
306	ychQ	762.526	1.5758	0.572464	2.75266	0.00591138	0.0290138	Mid-log	Increased Expression
307	yciW	3127.12	1.70618	0.419851	4.06376	4.82876e-05	0.000588346	Mid-log	Increased Expression
308	ycjM	82.3978	1.80894	0.713853	2.53405	0.0112751	0.0478934	Mid-log	Increased Expression
309	ycjN	45.1967	1.75236	0.669231	2.61847	0.00883249	0.0400926	Mid-log	Increased Expression
310	ydbD	156.405	1.56676	0.526146	2.9778	0.0029033	0.0171603	Mid-log	Increased Expression
311	ydcP	3453.37	1.72859	0.452292	3.82184	0.000132459	0.00135616	Mid-log	Increased Expression
312	ydfA	65.7638	1.68599	0.591418	2.85076	0.00436153	0.023241	Mid-log	Increased Expression
313	ydfB	63.5715	2.33696	0.649918	3.59578	0.00032342	0.00283129	Mid-log	Increased Expression
314	ydfC	101.584	2.16736	0.545645	3.9721	7.12412e-05	0.000795877	Mid-log	Increased Expression
315	ydfE	87.6584	1.81959	0.610258	2.98168	0.0028667	0.0170031	Mid-log	Increased Expression
316	ydfO	207.495	4.7275	0.639727	7.38986	1.46981e-13	1.07451e-11	Mid-log	Increased Expression
317	ydgI	760.694	1.12987	0.428183	2.63874	0.00832137	0.0382306	Mid-log	Increased Expression
318	ydhB	471.103	1.31674	0.483357	2.72416	0.0064465	0.0310368	Mid-log	Increased Expression
319	ydjN	17173.6	2.70696	0.763958	3.54334	0.000395091	0.00333944	Mid-log	Increased Expression
320	ydjO	290.973	2.55458	0.741901	3.44329	0.000574688	0.00464094	Mid-log	Increased Expression
321	yecJ	1083.3	3.03645	0.504308	6.02102	1.73319e-09	6.33526e-08	Mid-log	Increased Expression
322	yeeN	2201.39	1.75078	0.670207	2.6123	0.00899344	0.0404793	Mid-log	Increased Expression
323	yegJ	46.9417	2.28438	0.794036	2.87693	0.00401571	0.0218168	Mid-log	Increased Expression
324	yegQ	8512.21	2.01737	0.479264	4.20931	2.56149e-05	0.000331694	Mid-log	Increased Expression
325	yehL	70.2882	2.29569	0.746107	3.07688	0.00209176	0.0131667	Mid-log	Increased Expression
326	yeiI	1481.09	1.12566	0.434709	2.58945	0.00961301	0.0426143	Mid-log	Increased Expression
327	yfcA	713.96	2.27079	0.540502	4.20126	2.65433e-05	0.000342433	Mid-log	Increased Expression
328	yfcJ	518.887	1.57013	0.464298	3.38173	0.000720321	0.00552777	Mid-log	Increased Expression
329	yfeK	253.387	1.69782	0.526597	3.22413	0.00126356	0.00874627	Mid-log	Increased Expression
330	yfeY	1566.34	1.26062	0.447696	2.8158	0.00486555	0.0253118	Mid-log	Increased Expression
331	yfgJ	944.628	1.67991	0.518722	3.23855	0.00120138	0.00835753	Mid-log	Increased Expression
332	yfiH	2288.28	1.36294	0.50323	2.70839	0.0067611	0.0323461	Mid-log	Increased Expression
333	yfjD	2338.82	1.47775	0.492591	2.99994	0.0027003	0.0161437	Mid-log	Increased Expression
334	ygdB	127.109	1.32747	0.51686	2.56834	0.0102185	0.0445871	Mid-log	Increased Expression
335	ygdG	930.647	2.19003	0.546264	4.00911	6.09489e-05	0.000703529	Mid-log	Increased Expression
336	ygdH	22072.4	1.53866	0.532649	2.8887	0.00386839	0.0213505	Mid-log	Increased Expression
337	ygeQ	388.941	1.73995	0.489579	3.55396	0.000379474	0.00322708	Mid-log	Increased Expression
338	ygfS	36.1334	3.50711	1.19184	2.94259	0.00325477	0.0187588	Mid-log	Increased Expression
339	yghD	119.171	1.46176	0.540137	2.70627	0.00680435	0.0324785	Mid-log	Increased Expression
340	yghE	1026.31	1.73389	0.518156	3.34627	0.000819079	0.00612766	Mid-log	Increased Expression
341	yghF	93.0676	1.6612	0.585333	2.83805	0.00453908	0.024003	Mid-log	Increased Expression
342	yghG	13.4207	2.79999	1.09713	2.55209	0.0107078	0.0459521	Mid-log	Increased Expression
343	ygiM	5265.74	2.10865	0.469226	4.49389	6.99353e-06	0.000109146	Mid-log	Increased Expression
344	ygiQ	9203.77	2.11408	0.490513	4.30994	1.63301e-05	0.000228347	Mid-log	Increased Expression
345	ygjI	73.0019	2.03877	0.704153	2.89535	0.00378733	0.021009	Mid-log	Increased Expression
346	yhbE	4252.98	1.36572	0.452981	3.01496	0.00257009	0.0155211	Mid-log	Increased Expression
347	yheS	4953.75	2.12765	0.437676	4.86125	1.16647e-06	2.27134e-05	Mid-log	Increased Expression
348	yheT	1584.02	2.04315	0.436095	4.68511	2.79811e-06	4.87854e-05	Mid-log	Increased Expression
349	yheU	387.989	1.5338	0.469924	3.26394	0.00109875	0.00779723	Mid-log	Increased Expression
350	yhhQ	1942.57	3.44674	0.461272	7.47226	7.88263e-14	6.31672e-12	Mid-log	Increased Expression
351	yhiN	962.355	1.26573	0.484217	2.61396	0.00894986	0.0403615	Mid-log	Increased Expression
352	yiaD	318.748	1.59073	0.505269	3.14829	0.0016423	0.0108716	Mid-log	Increased Expression
353	yibN	4522.51	1.57689	0.505664	3.11844	0.00181809	0.0117457	Mid-log	Increased Expression
354	yicC	8877.23	1.86366	0.501837	3.71368	0.000204266	0.0019301	Mid-log	Increased Expression
355	yicG	1420.4	3.00056	0.447119	6.71086	1.93474e-11	1.02052e-09	Mid-log	Increased Expression
356	yicT	16.3707	3.49131	1.0189	3.42655	0.00061129	0.00486116	Mid-log	Increased Expression
357	yidC	39431.1	2.43316	0.562593	4.3249	1.52598e-05	0.000216285	Mid-log	Increased Expression
358	yidD	8044.68	2.74188	0.673605	4.07046	4.69214e-05	0.000575063	Mid-log	Increased Expression
359	yigB	2127.11	1.71036	0.597865	2.86078	0.00422605	0.0226932	Mid-log	Increased Expression
360	yigE	364.438	1.97127	0.592552	3.32674	0.000878672	0.00645754	Mid-log	Increased Expression
361	yijD	2931.2	1.37168	0.523127	2.62207	0.00873976	0.0398017	Mid-log	Increased Expression
362	yjaH	1003.6	1.22049	0.448635	2.72046	0.00651919	0.0312606	Mid-log	Increased Expression
363	yjcD	669.732	1.26266	0.456849	2.76384	0.00571257	0.0285423	Mid-log	Increased Expression
364	yjcO	991.564	1.44306	0.432844	3.33391	0.00085634	0.0063269	Mid-log	Increased Expression
365	yjeM	601.679	1.6217	0.501053	3.23659	0.00120967	0.00840115	Mid-log	Increased Expression
366	yjeO	249.204	1.65943	0.581402	2.85419	0.00431467	0.0230503	Mid-log	Increased Expression
367	yjfZ	366.146	2.61281	0.515875	5.06482	4.08787e-07	8.78048e-06	Mid-log	Increased Expression
368	yjjK	9459.73	1.53746	0.419665	3.66355	0.000248748	0.00225333	Mid-log	Increased Expression
369	yjjN	41.0239	2.51177	0.737816	3.40433	0.000663266	0.00516028	Mid-log	Increased Expression
370	yjjZ	197.301	1.86305	0.501975	3.71143	0.000206092	0.00194296	Mid-log	Increased Expression
371	ykgM	66.9503	3.13751	0.718154	4.36885	1.24903e-05	0.000180805	Mid-log	Increased Expression
372	ylaC	3646.74	1.72062	0.67257	2.55827	0.0105194	0.0455183	Mid-log	Increased Expression
373	yncD	487.768	1.53715	0.443796	3.46364	0.000532928	0.00436244	Mid-log	Increased Expression
374	yncE	755.693	1.56743	0.559927	2.79935	0.00512055	0.0263424	Mid-log	Increased Expression
375	yncI	74.7143	2.39491	0.790774	3.02856	0.00245721	0.0150577	Mid-log	Increased Expression
376	yncJ	106.861	1.53984	0.576486	2.67108	0.00756078	0.0354795	Mid-log	Increased Expression
377	yojI	963.475	1.61968	0.623487	2.59777	0.00938303	0.0418172	Mid-log	Increased Expression
378	yqgB	468.236	1.56904	0.52648	2.98025	0.0028801	0.0170474	Mid-log	Increased Expression
379	yqgC	1053.85	1.77529	0.507398	3.4988	0.000467353	0.0038794	Mid-log	Increased Expression
380	yqjH	158.179	1.84871	0.527236	3.50642	0.000454181	0.00380034	Mid-log	Increased Expression
381	zraP	98.4783	1.58741	0.546922	2.90245	0.0037026	0.0205991	Mid-log	Increased Expression
382	apt	2694.4	1.51028	0.511758	2.95116	0.00316578	0.0361324	36h	Increased Expression
383	artM	559.555	6.55494	0.742006	8.83407	1.00932e-18	5.15508e-16	36h	Increased Expression
384	atoA	118.667	3.98771	1.02416	3.89363	9.87535e-05	0.00249078	36h	Increased Expression
385	atoD	153.796	3.48613	1.04231	3.34461	0.000823979	0.0128503	36h	Increased Expression
386	betA	6337.35	1.90635	0.531012	3.59003	0.000330639	0.00634268	36h	Increased Expression
387	cdh	349.648	1.92826	0.656536	2.93702	0.00331387	0.0371991	36h	Increased Expression
388	cspA	216376	3.16874	1.01679	3.11642	0.00183063	0.0236708	36h	Increased Expression
389	cspG	7624.7	3.17396	0.773545	4.10314	4.07589e-05	0.00120682	36h	Increased Expression
390	cytR	1196.47	1.79163	0.629196	2.84749	0.00440648	0.045582	36h	Increased Expression
391	emrY	33.9055	3.0357	0.843513	3.59888	0.00031959	0.0062183	36h	Increased Expression
392	fdx	5978.44	1.61777	0.502693	3.21822	0.00128991	0.0179883	36h	Increased Expression
393	flgI	43.7132	4.09724	1.21245	3.37932	0.000726662	0.0118292	36h	Increased Expression
394	glnA	8631.46	2.84901	0.711996	4.00145	6.2956e-05	0.00172643	36h	Increased Expression
395	glnL	704.58	1.82176	0.642828	2.83398	0.00459723	0.0467738	36h	Increased Expression
396	gloA	1137.67	1.95504	0.687788	2.8425	0.00447608	0.0460687	36h	Increased Expression
397	glpX	2029.49	2.26834	0.725273	3.12757	0.00176255	0.0230827	36h	Increased Expression
398	gltI	19158.9	2.06921	0.723193	2.86122	0.00422019	0.0443605	36h	Increased Expression
399	gltJ	4795.75	2.64973	0.683193	3.87845	0.000105124	0.00263519	36h	Increased Expression
400	gltL	5925.19	3.19651	0.703567	4.54329	5.5383e-06	0.000226746	36h	Increased Expression
401	glyA	20288.5	1.7134	0.57758	2.96652	0.0030119	0.0347644	36h	Increased Expression
402	gnsA	123.228	1.91208	0.58126	3.28955	0.00100349	0.0151861	36h	Increased Expression
403	hflC	19037.2	2.50959	0.566894	4.42691	9.55938e-06	0.000361663	36h	Increased Expression
404	hflK	30550.2	2.206	0.541978	4.07027	4.69593e-05	0.00135124	36h	Increased Expression
405	hofO	47.2366	2.26129	0.714874	3.16319	0.00156048	0.0209741	36h	Increased Expression
406	hokA	155.434	3.09256	0.928831	3.32952	0.000869952	0.0133132	36h	Increased Expression
407	hscB	8482.42	1.44183	0.50365	2.86277	0.00419954	0.0443605	36h	Increased Expression
408	htpG	11366.9	2.10664	0.608017	3.46477	0.000530676	0.00911068	36h	Increased Expression
409	icdC	926.266	6.29379	1.50459	4.18305	2.87618e-05	0.000947749	36h	Increased Expression
410	ilvA	4050.73	3.39076	1.03312	3.28206	0.00103052	0.0155094	36h	Increased Expression
411	ilvD	7533.02	3.13504	1.09518	2.86259	0.00420194	0.0443605	36h	Increased Expression
412	ilvE	4240.69	3.17003	1.07627	2.94539	0.00322549	0.036412	36h	Increased Expression
413	ilvM	482.546	3.84873	1.02208	3.76559	0.000166153	0.00369319	36h	Increased Expression
414	iscX	3070.29	1.50702	0.507784	2.96783	0.00299912	0.0347151	36h	Increased Expression
415	lipB	2428.38	2.19873	0.615703	3.57108	0.000355507	0.00669402	36h	Increased Expression
416	lnt	2504.5	1.58413	0.511791	3.09526	0.00196638	0.0245959	36h	Increased Expression
417	lpxH	931.995	1.6232	0.519916	3.12205	0.00179598	0.0233707	36h	Increased Expression
418	mdtI	1557.48	2.71792	0.576017	4.71848	2.37615e-06	0.000110329	36h	Increased Expression
419	mdtJ	3584.29	2.86601	0.619479	4.6265	3.71904e-06	0.000165174	36h	Increased Expression
420	mdtL	792.43	3.10894	0.885993	3.50899	0.000449818	0.00809673	36h	Increased Expression
421	metR	218.313	1.98803	0.633294	3.13918	0.00169419	0.0224028	36h	Increased Expression
422	mnmE	2199.28	1.91385	0.529269	3.61602	0.000299167	0.00593397	36h	Increased Expression
423	mokA	58.3962	3.58884	1.02704	3.49435	0.000475217	0.00836955	36h	Increased Expression
424	mtlD	142.328	4.21469	1.31802	3.19774	0.00138507	0.0189912	36h	Increased Expression
425	mutM	487.86	1.70721	0.552662	3.08907	0.00200787	0.0249536	36h	Increased Expression
426	nei	243.67	1.79603	0.581896	3.08652	0.00202515	0.0250751	36h	Increased Expression
427	nrfD	58.2667	2.65692	0.873644	3.04119	0.00235644	0.028571	36h	Increased Expression
428	nsrR	2686.43	1.60738	0.538003	2.98768	0.00281107	0.0333062	36h	Increased Expression
429	nusB	3526.08	1.98488	0.595732	3.33183	0.000862768	0.0132529	36h	Increased Expression
430	paaA	10156.6	8.51239	1.37158	6.20628	5.42525e-10	7.15083e-08	36h	Increased Expression
431	paaB	4569.92	9.08982	1.43053	6.35415	2.09585e-10	3.29372e-08	36h	Increased Expression
432	paaC	10404.2	9.45041	1.43293	6.59517	4.24772e-11	7.54616e-09	36h	Increased Expression
433	paaD	7813.05	8.47635	1.45671	5.81885	5.92536e-09	5.63047e-07	36h	Increased Expression
434	paaE	12320.3	8.24402	1.44874	5.69049	1.26676e-08	1.10128e-06	36h	Increased Expression
435	paaF	7853.22	8.15045	1.42798	5.70768	1.14528e-08	1.0173e-06	36h	Increased Expression
436	paaG	7241.38	8.56406	1.4521	5.89772	3.68552e-09	3.86129e-07	36h	Increased Expression
437	paaH	12274.3	8.01496	1.44218	5.55753	2.73623e-08	2.15004e-06	36h	Increased Expression
438	paaI	43.6016	4.09546	1.2044	3.4004	0.000672868	0.0111309	36h	Increased Expression
439	paaJ	13091.3	5.14797	1.36474	3.77212	0.000161865	0.00365404	36h	Increased Expression
440	paaK	13102.2	4.69779	1.35326	3.47146	0.000517627	0.0090001	36h	Increased Expression
441	paaZ	3013.93	5.70458	1.27833	4.46252	8.10026e-06	0.000315216	36h	Increased Expression
442	pepB	7554.59	1.51684	0.529779	2.86316	0.00419442	0.0443605	36h	Increased Expression
443	pheS	5009.95	1.93685	0.634011	3.05491	0.00225128	0.027459	36h	Increased Expression
444	phnG	34.0986	2.6534	0.815528	3.2536	0.00113955	0.0167489	36h	Increased Expression
445	phnH	52.0748	2.49501	0.779874	3.19925	0.00137787	0.0189912	36h	Increased Expression
446	phnI	93.4387	3.15731	1.01657	3.10585	0.00189732	0.0240759	36h	Increased Expression
447	phoQ	401.362	6.22464	0.701516	8.87312	7.11255e-19	4.1517e-16	36h	Increased Expression
448	priA	2562.39	2.50681	0.63234	3.96433	7.36025e-05	0.00196864	36h	Increased Expression
449	prmC	1934.08	1.46202	0.508746	2.87377	0.00405602	0.0431961	36h	Increased Expression
450	proV	3107.51	4.14088	0.553224	7.48499	7.15516e-14	2.14949e-11	36h	Increased Expression
451	proW	2426.57	5.18814	1.12921	4.59449	4.33801e-06	0.000184637	36h	Increased Expression
452	proX	4265.05	4.45567	0.547371	8.14013	3.94849e-16	1.46669e-13	36h	Increased Expression
453	psd	10513.2	1.63143	0.572928	2.84753	0.00440596	0.045582	36h	Increased Expression
454	ptrB	11679.8	2.13598	0.587037	3.63858	0.000274147	0.00565739	36h	Increased Expression
455	purB	3704.97	1.52874	0.539459	2.83385	0.00459913	0.0467738	36h	Increased Expression
456	purC	1169.27	2.29924	0.57555	3.99486	6.47318e-05	0.00176329	36h	Increased Expression
457	purD	1377.45	2.88616	0.534451	5.40024	6.65523e-08	4.53376e-06	36h	Increased Expression
458	purE	411.349	3.36213	0.568928	5.90959	3.42953e-09	3.78731e-07	36h	Increased Expression
459	purH	1439.17	2.82175	0.536393	5.2606	1.43588e-07	9.31271e-06	36h	Increased Expression
460	purK	700.329	3.36269	0.540238	6.22446	4.83202e-10	6.58122e-08	36h	Increased Expression
461	purL	3785.41	3.01752	0.794312	3.79891	0.000145336	0.00337412	36h	Increased Expression
462	purT	602.5	2.3254	0.590537	3.93777	8.22412e-05	0.00214037	36h	Increased Expression
463	putA	10106.8	2.98318	0.864919	3.44909	0.00056248	0.00953648	36h	Increased Expression
464	queA	4145.15	2.6464	0.791181	3.34488	0.000823191	0.0128503	36h	Increased Expression
465	recG	1458.44	2.12482	0.68033	3.12322	0.00178885	0.0233523	36h	Increased Expression
466	rhlE	14794.3	3.25037	0.509268	6.38244	1.74291e-10	2.84862e-08	36h	Increased Expression
467	rlmB	3840.28	2.22999	0.521218	4.27842	1.88225e-05	0.000680608	36h	Increased Expression
468	rlmC	919.938	1.90332	0.54709	3.47899	0.000503299	0.00878837	36h	Increased Expression
469	rlmG	1999.48	2.65019	0.531533	4.98593	6.16629e-07	3.31519e-05	36h	Increased Expression
470	rnpA	6983.75	2.54767	0.761074	3.34747	0.00081553	0.0128503	36h	Increased Expression
471	rnr	29259.5	1.79664	0.528124	3.40193	0.000669125	0.0111309	36h	Increased Expression
472	rplQ	19191.5	1.79449	0.609663	2.94341	0.00324623	0.0365402	36h	Increased Expression
473	rpmC	4761.93	2.20299	0.685585	3.2133	0.00131221	0.018237	36h	Increased Expression
474	rsmF	1442.72	1.61003	0.558805	2.8812	0.0039616	0.0428322	36h	Increased Expression
475	rutF	123.551	2.17148	0.755691	2.8735	0.00405955	0.0431961	36h	Increased Expression
476	ryfA	280.965	2.80445	0.744803	3.76536	0.000166311	0.00369319	36h	Increased Expression
477	sbp	1551.52	2.0262	0.678415	2.98667	0.00282035	0.0333062	36h	Increased Expression
478	sdaA	31478.1	1.57058	0.508464	3.08886	0.00200923	0.0249536	36h	Increased Expression
479	sgbH	32.5087	3.21981	1.04877	3.07009	0.00213994	0.0262577	36h	Increased Expression
480	slt	13356.9	1.80783	0.613564	2.94643	0.00321462	0.036412	36h	Increased Expression
481	srmB	5184.14	2.24015	0.608471	3.6816	0.000231771	0.00490681	36h	Increased Expression
482	thiC	1784.92	2.18559	0.593579	3.68206	0.000231358	0.00490681	36h	Increased Expression
483	thiF	245.414	2.47399	0.739655	3.34479	0.000823459	0.0128503	36h	Increased Expression
484	thiG	268.586	2.60888	0.796425	3.27574	0.00105386	0.0157156	36h	Increased Expression
485	thiH	436.397	2.56136	0.808849	3.16667	0.00154196	0.0208624	36h	Increased Expression
486	thiI	4281.99	1.47091	0.522993	2.81248	0.00491613	0.0494761	36h	Increased Expression
487	thiP	280.442	1.98706	0.570116	3.48536	0.000491479	0.00861881	36h	Increased Expression
488	thiS	76.6457	2.45341	0.863453	2.84139	0.00449168	0.0461131	36h	Increased Expression
489	trmL	824.268	1.69671	0.544075	3.11853	0.00181755	0.0235762	36h	Increased Expression
490	tsaB	1341.17	1.59311	0.508358	3.13383	0.00172539	0.0226686	36h	Increased Expression
491	tusE	2677.68	1.85008	0.527221	3.50912	0.000449591	0.00809673	36h	Increased Expression
492	typA	30684.4	1.72209	0.539226	3.19364	0.00140493	0.0191992	36h	Increased Expression
493	uhpB	1831.42	9.03863	0.883823	10.2267	1.50497e-24	2.04977e-21	36h	Increased Expression
494	uhpC	801.874	2.7401	0.725529	3.77669	0.000158923	0.00361282	36h	Increased Expression
495	xanP	1046.69	4.00426	0.833457	4.8044	1.55219e-06	7.64126e-05	36h	Increased Expression
496	ybcF	114.568	2.47872	0.65493	3.78471	0.000153889	0.00355248	36h	Increased Expression
497	ybcI	216.964	1.56174	0.548918	2.84512	0.00443954	0.0458079	36h	Increased Expression
498	ybiA	466.464	2.46145	0.658573	3.73755	0.000185823	0.00403868	36h	Increased Expression
499	ycjM	1138.39	2.82145	0.538546	5.23901	1.61438e-07	1.03068e-05	36h	Increased Expression
500	ycjN	230.667	3.42174	0.570871	5.99389	2.04874e-09	2.39176e-07	36h	Increased Expression
501	ycjO	105.669	2.12507	0.629674	3.37486	0.000738522	0.0119273	36h	Increased Expression
502	ycjP	120.244	2.34352	0.631384	3.71172	0.000205856	0.00445042	36h	Increased Expression
503	ycjQ	118.354	2.0886	0.64432	3.24156	0.00118878	0.0170867	36h	Increased Expression
504	yegJ	41.1926	2.4253	0.818343	2.96367	0.0030399	0.0349888	36h	Increased Expression
505	yfcJ	1284.63	2.46284	0.560378	4.39496	1.10793e-05	0.000415323	36h	Increased Expression
506	yfiF	3909.35	1.70745	0.585054	2.91844	0.00351785	0.0390596	36h	Increased Expression
507	ygeY	615.469	3.11147	0.782731	3.97515	7.03347e-05	0.00190323	36h	Increased Expression
508	yggL	232.019	4.90705	1.35134	3.63124	0.000282061	0.00570544	36h	Increased Expression
509	yheS	5431.89	1.72241	0.512477	3.36096	0.00077673	0.0124599	36h	Increased Expression
510	yicG	448.532	1.95164	0.601149	3.24651	0.00116828	0.0168679	36h	Increased Expression
511	yidC	16157.9	2.38832	0.649276	3.67843	0.000234673	0.00494264	36h	Increased Expression
512	yidD	3127.35	2.85916	0.704846	4.05643	4.98282e-05	0.00141387	36h	Increased Expression
513	yigB	1507.66	2.10126	0.543659	3.86504	0.000111072	0.0026873	36h	Increased Expression
514	yjgN	102.92	2.4494	0.639549	3.82988	0.000128205	0.0030456	36h	Increased Expression
515	yjhC	210.266	1.93473	0.570365	3.3921	0.000693596	0.0114276	36h	Increased Expression
516	yjjQ	52.5452	2.42367	0.825611	2.9356	0.00332898	0.0372663	36h	Increased Expression
517	yneG	194.679	5.89017	1.51996	3.87521	0.000106534	0.00265426	36h	Increased Expression
518	yoaE	8565.95	3.42894	0.604304	5.67419	1.39345e-08	1.18618e-06	36h	Increased Expression
519	yqiK	853.139	1.57238	0.517324	3.03946	0.00237006	0.028651	36h	Increased Expression
520	aceF	102889	-1.55159	0.486393	-3.19	0.00142274	0.0096839	Mid-log	Decreased Expression
521	ackA	18368.5	-2.51925	0.57806	-4.35811	1.31189e-05	0.000188504	Mid-log	Decreased Expression
522	acnA	9091.68	-2.07331	0.523314	-3.96189	7.43589e-05	0.000826276	Mid-log	Decreased Expression
523	acuI	1637.45	-1.60861	0.50007	-3.21676	0.00129646	0.00894429	Mid-log	Decreased Expression
524	adiC	240.257	-2.26889	0.523445	-4.33454	1.46064e-05	0.00020773	Mid-log	Decreased Expression
525	adiY	63.304	-2.77508	1.07879	-2.57239	0.0100998	0.0442773	Mid-log	Decreased Expression
526	ahr	594.781	-1.71782	0.512272	-3.35333	0.000798455	0.0059841	Mid-log	Decreased Expression
527	aidB	1700.14	-3.65316	0.79772	-4.5795	4.66096e-06	7.67676e-05	Mid-log	Decreased Expression
528	alaA	2863.37	-1.73575	0.43231	-4.01506	5.94314e-05	0.000687919	Mid-log	Decreased Expression
529	alaE	862.283	-3.51376	1.02438	-3.43013	0.000603301	0.00483334	Mid-log	Decreased Expression
530	aldB	878.961	-2.99159	0.800547	-3.73693	0.000186278	0.00178853	Mid-log	Decreased Expression
531	amn	3546.91	-1.4919	0.5112	-2.91843	0.00351804	0.0198574	Mid-log	Decreased Expression
532	ampD	900.439	-2.10143	0.508572	-4.13203	3.5958e-05	0.000447275	Mid-log	Decreased Expression
533	ampE	1289.41	-1.88346	0.445366	-4.22902	2.34715e-05	0.000312478	Mid-log	Decreased Expression
534	amyA	1084.25	-3.3326	0.496499	-6.71221	1.91698e-11	1.02052e-09	Mid-log	Decreased Expression
535	anmK	670.919	-2.02827	0.588634	-3.44573	0.000569519	0.00460812	Mid-log	Decreased Expression
536	ansB	5310.91	-1.4025	0.41782	-3.35671	0.000788751	0.00592202	Mid-log	Decreased Expression
537	appA	1248.5	-3.2828	0.492889	-6.66033	2.73209e-11	1.40551e-09	Mid-log	Decreased Expression
538	aqpZ	116.806	-2.759	0.684315	-4.03176	5.53602e-05	0.000646179	Mid-log	Decreased Expression
539	arfA	323.27	-2.731	0.672404	-4.06155	4.87486e-05	0.00059051	Mid-log	Decreased Expression
540	argG	1438.32	-2.11623	0.465022	-4.55082	5.34376e-06	8.5644e-05	Mid-log	Decreased Expression
541	ariR	126.118	-4.82482	0.872977	-5.52687	3.26003e-08	9.77306e-07	Mid-log	Decreased Expression
542	arnA	506.242	-2.87284	0.919469	-3.12446	0.00178134	0.0115636	Mid-log	Decreased Expression
543	arnB	286.599	-2.88899	0.786037	-3.67539	0.000237482	0.00217492	Mid-log	Decreased Expression
544	arnC	128.414	-1.97724	0.779816	-2.53553	0.0112279	0.0477902	Mid-log	Decreased Expression
545	arnD	142.366	-4.14652	0.795021	-5.21561	1.83213e-07	4.38763e-06	Mid-log	Decreased Expression
546	aroA	2094.92	-2.15082	0.569026	-3.77982	0.000156941	0.00156079	Mid-log	Decreased Expression
547	asd	10605.3	-2.50984	0.575069	-4.36441	1.27464e-05	0.000183786	Mid-log	Decreased Expression
548	asnB	7828.95	-3.0387	0.623907	-4.87044	1.11347e-06	2.17833e-05	Mid-log	Decreased Expression
549	bcsE	1455.87	-2.01823	0.591928	-3.40959	0.000650608	0.00510562	Mid-log	Decreased Expression
550	bcsF	144.417	-2.2728	0.764336	-2.97356	0.0029437	0.0173086	Mid-log	Decreased Expression
551	bcsQ	127.544	-2.72466	0.984626	-2.76721	0.00565389	0.028412	Mid-log	Decreased Expression
552	bfr	613.543	-3.87659	0.672872	-5.76126	8.34904e-09	2.78324e-07	Mid-log	Decreased Expression
553	blc	705.173	-2.92775	0.686378	-4.2655	1.99451e-05	0.000271605	Mid-log	Decreased Expression
554	bluF	1281.42	-2.15125	0.48962	-4.39372	1.11426e-05	0.000164068	Mid-log	Decreased Expression
555	bolA	1097.7	-1.81658	0.447354	-4.06072	4.89211e-05	0.000590882	Mid-log	Decreased Expression
556	bssR	7454.74	-4.85049	0.570345	-8.50448	1.82405e-17	2.37525e-15	Mid-log	Decreased Expression
557	bssS	3065.64	-2.5559	0.586952	-4.35453	1.33351e-05	0.000190299	Mid-log	Decreased Expression
558	btuD	260.535	-5.5149	1.47195	-3.74666	0.000179207	0.00173261	Mid-log	Decreased Expression
559	cbdA	2180.04	-4.08434	0.435271	-9.38345	6.38504e-21	1.26697e-18	Mid-log	Decreased Expression
560	cbdB	1439.82	-3.44606	0.549331	-6.27319	3.53719e-10	1.47395e-08	Mid-log	Decreased Expression
561	cbdX	149.007	-2.46069	0.906019	-2.71594	0.00660883	0.031654	Mid-log	Decreased Expression
562	cbpA	6459.5	-3.66428	0.433819	-8.44657	2.99983e-17	3.78797e-15	Mid-log	Decreased Expression
563	cbrB	68.3056	-1.68634	0.641729	-2.6278	0.00859385	0.0393956	Mid-log	Decreased Expression
564	cdd	11101.4	-3.29091	1.20733	-2.72577	0.00641512	0.0309755	Mid-log	Decreased Expression
565	cfa	8590.67	-2.37364	0.477828	-4.96756	6.77989e-07	1.3986e-05	Mid-log	Decreased Expression
566	chaB	61.2799	-2.36223	0.723526	-3.26489	0.00109507	0.00778693	Mid-log	Decreased Expression
567	chbG	353.696	-1.43601	0.558849	-2.56958	0.0101822	0.044518	Mid-log	Decreased Expression
568	chrR	5551.97	-2.80026	0.425373	-6.58308	4.60811e-11	2.23279e-09	Mid-log	Decreased Expression
569	clcA	1105.04	-1.26304	0.456899	-2.76438	0.00570317	0.0285295	Mid-log	Decreased Expression
570	clcB	615.777	-1.34541	0.532491	-2.52664	0.011516	0.0486193	Mid-log	Decreased Expression
571	clpA	48927.6	-3.35218	0.629742	-5.32311	1.0201e-07	2.59192e-06	Mid-log	Decreased Expression
572	clpB	54091.6	-4.93113	0.594568	-8.29364	1.09834e-16	1.29024e-14	Mid-log	Decreased Expression
573	clpP	14304.5	-1.37682	0.435632	-3.16051	0.00157495	0.0105005	Mid-log	Decreased Expression
574	clsA	1808.68	-2.33467	0.424955	-5.49392	3.93104e-08	1.13754e-06	Mid-log	Decreased Expression
575	cnu	271.663	-3.93014	0.757563	-5.18788	2.12707e-07	4.95168e-06	Mid-log	Decreased Expression
576	cobS	153.089	-2.95347	1.02282	-2.88759	0.0038821	0.0213625	Mid-log	Decreased Expression
577	cobT	291.452	-1.94251	0.656479	-2.95899	0.00308653	0.0180134	Mid-log	Decreased Expression
578	copA	5378.2	-1.60513	0.505526	-3.17516	0.00149755	0.0100488	Mid-log	Decreased Expression
579	corA	1979.73	-1.61007	0.630323	-2.55435	0.0106385	0.045796	Mid-log	Decreased Expression
580	cpdB	1153.02	-1.62256	0.634184	-2.55851	0.0105123	0.0455183	Mid-log	Decreased Expression
581	crp	13218.7	-1.57864	0.419962	-3.75901	0.000170588	0.0016698	Mid-log	Decreased Expression
582	crr	11801.3	-1.1224	0.438954	-2.55699	0.0105583	0.0455921	Mid-log	Decreased Expression
583	csgF	50.0052	-3.3967	1.29435	-2.62424	0.00868419	0.0396787	Mid-log	Decreased Expression
584	csgG	233.772	-2.31731	0.885328	-2.61746	0.00885872	0.0401242	Mid-log	Decreased Expression
585	csiR	469.192	-1.83764	0.535291	-3.43297	0.000597005	0.00479329	Mid-log	Decreased Expression
586	cspC	6196.83	-1.55811	0.478587	-3.25565	0.00113134	0.00797678	Mid-log	Decreased Expression
587	cspI	596.063	-2.37129	0.691696	-3.42822	0.000607548	0.00484063	Mid-log	Decreased Expression
588	cueR	712.081	-1.42949	0.447048	-3.19761	0.0013857	0.00947281	Mid-log	Decreased Expression
589	curA	843.077	-2.82925	0.729938	-3.87602	0.00010618	0.00114034	Mid-log	Decreased Expression
590	cyaA	8989.51	-1.5863	0.425735	-3.72604	0.000194514	0.00185478	Mid-log	Decreased Expression
591	cybC	540.375	-1.23182	0.449669	-2.73939	0.00615531	0.0300342	Mid-log	Decreased Expression
592	cydC	1337.54	-1.30086	0.473924	-2.74487	0.00605353	0.0296416	Mid-log	Decreased Expression
593	cydD	1116.74	-1.59581	0.546866	-2.91811	0.00352162	0.0198574	Mid-log	Decreased Expression
594	cysB	1494.49	-1.2566	0.430813	-2.9168	0.0035364	0.0198869	Mid-log	Decreased Expression
595	cysI	2303.44	-7.47484	2.52145	-2.9645	0.00303173	0.0177682	Mid-log	Decreased Expression
596	dacC	1798.8	-1.95919	0.582508	-3.36336	0.000769989	0.00581258	Mid-log	Decreased Expression
597	dacD	302.207	-1.60363	0.483664	-3.31559	0.000914512	0.00668557	Mid-log	Decreased Expression
598	dctR	441.664	-4.93043	0.58495	-8.4288	3.4923e-17	4.28012e-15	Mid-log	Decreased Expression
599	dcuA	22958	-1.68793	0.557535	-3.02749	0.00246591	0.0150887	Mid-log	Decreased Expression
600	dhaK	9778.38	-7.34167	1.27845	-5.74265	9.32073e-09	3.0825e-07	Mid-log	Decreased Expression
601	dhaL	4387.12	-6.69511	1.24758	-5.36649	8.02825e-08	2.14447e-06	Mid-log	Decreased Expression
602	dhaM	7670.93	-5.63004	1.19633	-4.70611	2.52489e-06	4.45815e-05	Mid-log	Decreased Expression
603	dkgA	1527.69	-3.12566	0.515448	-6.06396	1.32807e-09	4.98565e-08	Mid-log	Decreased Expression
604	dld	6228.54	-2.11397	0.449796	-4.69984	2.60362e-06	4.57775e-05	Mid-log	Decreased Expression
605	dmlA	732.88	-4.2609	0.627242	-6.79307	1.09772e-11	6.44251e-10	Mid-log	Decreased Expression
606	dmlR	178.025	-1.61722	0.628816	-2.57185	0.0101157	0.0442773	Mid-log	Decreased Expression
607	dmsA	13166.2	-3.53826	0.516998	-6.84386	7.70871e-12	4.72385e-10	Mid-log	Decreased Expression
608	dmsB	3366	-2.99478	0.443705	-6.74949	1.48368e-11	8.35471e-10	Mid-log	Decreased Expression
609	dmsC	3835.87	-2.84904	0.461241	-6.17689	6.53752e-10	2.52239e-08	Mid-log	Decreased Expression
610	dnaJ	4916.57	-1.93858	0.427448	-4.53523	5.75397e-06	9.18651e-05	Mid-log	Decreased Expression
611	dnaK	64517.5	-3.5429	0.450387	-7.86634	3.65161e-15	3.45824e-13	Mid-log	Decreased Expression
612	dosC	168.01	-3.71402	0.772529	-4.80761	1.52742e-06	2.93307e-05	Mid-log	Decreased Expression
613	dps	11631.1	-5.29035	0.433482	-12.2043	2.94782e-34	1.22836e-31	Mid-log	Decreased Expression
614	dsrA	109.592	-4.33971	0.729691	-5.94732	2.72563e-09	9.79113e-08	Mid-log	Decreased Expression
615	dtpB	3346.21	-1.39124	0.505044	-2.75468	0.0058749	0.0289274	Mid-log	Decreased Expression
616	eamA	270.974	-1.31183	0.521668	-2.51469	0.0119136	0.0499435	Mid-log	Decreased Expression
617	eco	912.429	-1.22598	0.462658	-2.64987	0.00805231	0.0373607	Mid-log	Decreased Expression
618	eda	1842.43	-1.63976	0.47349	-3.46314	0.000533919	0.00436244	Mid-log	Decreased Expression
619	edd	970.882	-1.43908	0.562305	-2.55925	0.0104897	0.0455183	Mid-log	Decreased Expression
620	elaB	2888.04	-3.41572	0.633983	-5.38771	7.13596e-08	1.91842e-06	Mid-log	Decreased Expression
621	emrD	570.554	-1.73813	0.556305	-3.12442	0.00178157	0.0115636	Mid-log	Decreased Expression
622	eno	35445.9	-1.3895	0.421276	-3.29832	0.000972669	0.00701231	Mid-log	Decreased Expression
623	epd	2594.04	-1.09888	0.429429	-2.55893	0.0104995	0.0455183	Mid-log	Decreased Expression
624	eptC	1339.32	-1.56993	0.459267	-3.41834	0.000630037	0.00496288	Mid-log	Decreased Expression
625	eutB	2868.04	-1.6143	0.416574	-3.87518	0.000106546	0.00114133	Mid-log	Decreased Expression
626	evgA	2029.75	-2.13128	0.555568	-3.83622	0.000124945	0.00129192	Mid-log	Decreased Expression
627	fabB	11950	-1.71089	0.571476	-2.99381	0.00275522	0.0164484	Mid-log	Decreased Expression
628	fabR	807.445	-7.70159	0.790612	-9.74131	2.00942e-22	4.92545e-20	Mid-log	Decreased Expression
629	fbaA	31382.6	-1.74549	0.481436	-3.62559	0.0002883	0.00255606	Mid-log	Decreased Expression
630	fbaB	4068.95	-4.16426	0.590553	-7.05146	1.77045e-12	1.135e-10	Mid-log	Decreased Expression
631	fdhF	3829.84	-3.20654	0.490517	-6.53707	6.27348e-11	2.91812e-09	Mid-log	Decreased Expression
632	feoC	245.828	-1.47885	0.52943	-2.79329	0.00521749	0.026679	Mid-log	Decreased Expression
633	flgI	28.7388	-2.34874	0.832314	-2.82194	0.00477337	0.0249882	Mid-log	Decreased Expression
634	flgM	108.807	-1.6631	0.61091	-2.72234	0.00648217	0.0311548	Mid-log	Decreased Expression
635	flhC	347	-1.35931	0.503245	-2.70109	0.0069112	0.0328006	Mid-log	Decreased Expression
636	flhD	224.529	-1.96735	0.491589	-4.00202	6.28049e-05	0.000718764	Mid-log	Decreased Expression
637	fliC	900.753	-1.62455	0.465419	-3.4905	0.000482123	0.00398613	Mid-log	Decreased Expression
638	fliS	22.5317	-4.63163	1.39381	-3.323	0.000890537	0.00653322	Mid-log	Decreased Expression
639	focA	2638.44	-1.49475	0.425185	-3.51554	0.000438861	0.00368696	Mid-log	Decreased Expression
640	folE	2721.14	-1.8349	0.458035	-4.00604	6.17459e-05	0.000708802	Mid-log	Decreased Expression
641	folX	359.124	-2.18067	0.567544	-3.84228	0.000121895	0.00127303	Mid-log	Decreased Expression
642	fsaA	317.418	-2.06128	0.494419	-4.1691	3.05801e-05	0.000387316	Mid-log	Decreased Expression
643	ftnA	2396.24	-1.46747	0.476061	-3.08252	0.00205256	0.0129591	Mid-log	Decreased Expression
644	ftnB	1180.24	-2.7376	0.72848	-3.75795	0.000171309	0.00167177	Mid-log	Decreased Expression
645	fxsA	1033.5	-4.30558	0.499475	-8.62022	6.68261e-18	9.28215e-16	Mid-log	Decreased Expression
646	gabD	857.706	-2.07454	0.466517	-4.44688	8.71254e-06	0.000130594	Mid-log	Decreased Expression
647	gabP	228.439	-2.04534	0.573203	-3.56826	0.000359365	0.00308122	Mid-log	Decreased Expression
648	gabT	907.27	-2.29288	0.482539	-4.75169	2.01725e-06	3.70303e-05	Mid-log	Decreased Expression
649	gadA	28250.2	-7.95167	0.479903	-16.5693	1.16127e-61	1.613e-58	Mid-log	Decreased Expression
650	gadB	46361.5	-8.1152	0.433361	-18.7262	3.02818e-78	6.30921e-75	Mid-log	Decreased Expression
651	gadC	59892.6	-8.93656	0.449024	-19.9022	3.89705e-88	1.6239e-84	Mid-log	Decreased Expression
652	gadE	6311.01	-7.21629	0.589474	-12.2419	1.85616e-34	8.594e-32	Mid-log	Decreased Expression
653	gadW	760.531	-4.64469	0.733627	-6.33113	2.43369e-10	1.03481e-08	Mid-log	Decreased Expression
654	gadX	1587.07	-4.93026	0.637456	-7.73428	1.03988e-14	9.62926e-13	Mid-log	Decreased Expression
655	galR	898.611	-1.3148	0.466028	-2.82128	0.00478321	0.0250036	Mid-log	Decreased Expression
656	galU	2160.67	-1.41576	0.450548	-3.14231	0.00167623	0.0110345	Mid-log	Decreased Expression
657	gapC	18616.8	-3.46795	0.744279	-4.65948	3.17011e-06	5.43616e-05	Mid-log	Decreased Expression
658	gatD	51738.8	-1.6522	0.580083	-2.84821	0.00439655	0.0233978	Mid-log	Decreased Expression
659	gfcE	48.1853	-2.33135	0.830092	-2.80854	0.0049766	0.0257608	Mid-log	Decreased Expression
660	ggt	623.879	-3.5031	0.564561	-6.20499	5.46997e-10	2.15032e-08	Mid-log	Decreased Expression
661	ghrA	1245.75	-1.33242	0.46304	-2.87755	0.00400772	0.0218018	Mid-log	Decreased Expression
662	gldA	2444.81	-2.96369	0.533166	-5.55866	2.71854e-08	8.26872e-07	Mid-log	Decreased Expression
663	glf	2857.57	-1.431	0.472894	-3.02605	0.00247774	0.0151048	Mid-log	Decreased Expression
664	glgB	8722.08	-3.31235	0.499271	-6.63438	3.25873e-11	1.63604e-09	Mid-log	Decreased Expression
665	glgC	6300.52	-2.65923	0.63747	-4.17154	3.02545e-05	0.000384361	Mid-log	Decreased Expression
666	glgP	8499.34	-1.88374	0.598382	-3.14805	0.00164365	0.0108716	Mid-log	Decreased Expression
667	glgS	121.131	-2.46679	0.854846	-2.88566	0.003906	0.0214209	Mid-log	Decreased Expression
668	glgX	4824.01	-2.49034	0.472552	-5.26999	1.36434e-07	3.38406e-06	Mid-log	Decreased Expression
669	glnD	1832.08	-1.37832	0.497461	-2.77071	0.0055934	0.0281834	Mid-log	Decreased Expression
670	glnS	6714.59	-1.2572	0.450622	-2.78992	0.0052721	0.0268897	Mid-log	Decreased Expression
671	glpA	6127.12	-7.35786	2.53205	-2.90589	0.00366214	0.0204286	Mid-log	Decreased Expression
672	glpB	3883.77	-6.85252	2.34864	-2.91766	0.0035267	0.0198592	Mid-log	Decreased Expression
673	glpC	1955.88	-5.68971	1.33757	-4.25376	2.10213e-05	0.000284402	Mid-log	Decreased Expression
674	glpD	6622.15	-5.34705	1.20116	-4.45157	8.52461e-06	0.000129171	Mid-log	Decreased Expression
675	glsA	2498.18	-5.28077	0.779147	-6.77762	1.22168e-11	7.07048e-10	Mid-log	Decreased Expression
676	gmhA	2194.46	-1.51702	0.438703	-3.45797	0.000544266	0.00443827	Mid-log	Decreased Expression
677	gmk	3729.61	-1.48193	0.41628	-3.55992	0.000370966	0.00316765	Mid-log	Decreased Expression
678	gpmM	6241.01	-1.90646	0.61233	-3.11345	0.00184913	0.0118909	Mid-log	Decreased Expression
679	gpsA	1653.7	-6.24691	2.34041	-2.66915	0.00760424	0.0356433	Mid-log	Decreased Expression
680	groL	22355.9	-2.32541	0.439159	-5.29513	1.18932e-07	2.98547e-06	Mid-log	Decreased Expression
681	groS	2973.5	-1.95953	0.579854	-3.37936	0.000726556	0.00556134	Mid-log	Decreased Expression
682	grpE	6143.97	-1.41102	0.428352	-3.29406	0.000987521	0.00709483	Mid-log	Decreased Expression
683	grxA	172.682	-2.5464	0.889578	-2.86248	0.00420342	0.02263	Mid-log	Decreased Expression
684	grxB	2881.8	-1.38179	0.505673	-2.73257	0.00628424	0.030414	Mid-log	Decreased Expression
685	gsiA	1563.12	-1.47339	0.520596	-2.8302	0.00465185	0.0244442	Mid-log	Decreased Expression
686	gsiB	1253.43	-1.68149	0.573212	-2.93345	0.00335212	0.0191872	Mid-log	Decreased Expression
687	gspL	161.16	-1.28427	0.502435	-2.5561	0.0105854	0.0456619	Mid-log	Decreased Expression
688	gspO	153.273	-1.75871	0.606086	-2.90176	0.00371076	0.020617	Mid-log	Decreased Expression
689	gss	2909.03	-1.45372	0.488493	-2.97593	0.002921	0.0172405	Mid-log	Decreased Expression
690	gstB	1130.13	-2.87462	0.616354	-4.66391	3.1025e-06	5.3422e-05	Mid-log	Decreased Expression
691	hchA	1930.62	-2.90983	0.442661	-6.57351	4.91442e-11	2.32709e-09	Mid-log	Decreased Expression
692	hcp	154.559	-1.88577	0.575126	-3.27888	0.00104218	0.00746182	Mid-log	Decreased Expression
693	hcr	230.401	-2.75074	0.72	-3.82047	0.0001332	0.0013604	Mid-log	Decreased Expression
694	hdeA	20035.1	-6.4639	0.422998	-15.2812	1.02107e-52	1.06369e-49	Mid-log	Decreased Expression
695	hdeB	11313.1	-6.36501	0.425119	-14.9723	1.11413e-50	7.73761e-48	Mid-log	Decreased Expression
696	hdeD	6461.92	-7.4568	0.492358	-15.1451	8.16822e-52	6.8074e-49	Mid-log	Decreased Expression
697	hdhA	751.437	-2.44567	0.525522	-4.65379	3.25896e-06	5.49801e-05	Mid-log	Decreased Expression
698	hipA	191.4	-1.71428	0.662765	-2.58655	0.00969412	0.0429282	Mid-log	Decreased Expression
699	hslR	1339.49	-1.26806	0.43919	-2.88727	0.00388595	0.0213625	Mid-log	Decreased Expression
700	hslU	19351.8	-3.26061	0.443863	-7.34597	2.04273e-13	1.46759e-11	Mid-log	Decreased Expression
701	hslV	5461.02	-3.47093	0.418594	-8.29189	1.11468e-16	1.29024e-14	Mid-log	Decreased Expression
702	htpG	15639.7	-2.72441	0.44583	-6.11086	9.9098e-10	3.78845e-08	Mid-log	Decreased Expression
703	hyaA	2288.15	-5.7081	0.627135	-9.10187	8.87906e-20	1.42304e-17	Mid-log	Decreased Expression
704	hyaB	2830.01	-5.23537	0.545467	-9.59797	8.15336e-22	1.78816e-19	Mid-log	Decreased Expression
705	hyaC	1157.65	-4.28	0.449214	-9.52776	1.6072e-21	3.34859e-19	Mid-log	Decreased Expression
706	hyaD	929.477	-3.48112	0.587102	-5.92932	3.04188e-09	1.08338e-07	Mid-log	Decreased Expression
707	hyaE	630.926	-3.42388	0.58145	-5.88852	3.89671e-09	1.37607e-07	Mid-log	Decreased Expression
708	hyaF	1233.46	-3.6989	0.670969	-5.51278	3.53219e-08	1.03652e-06	Mid-log	Decreased Expression
709	hycB	216.001	-5.66262	1.00017	-5.66167	1.49907e-08	4.80508e-07	Mid-log	Decreased Expression
710	hycC	371.922	-3.38862	0.739208	-4.58412	4.55908e-06	7.53876e-05	Mid-log	Decreased Expression
711	hycD	160.973	-3.02553	0.658357	-4.59558	4.31538e-06	7.19288e-05	Mid-log	Decreased Expression
712	hycE	521.966	-3.17822	0.624194	-5.09172	3.54837e-07	7.8233e-06	Mid-log	Decreased Expression
713	hycF	175.372	-2.43498	0.662917	-3.67312	0.000239604	0.00218714	Mid-log	Decreased Expression
714	hycH	192.06	-1.83646	0.666829	-2.75402	0.00588683	0.0289274	Mid-log	Decreased Expression
715	hydN	202.892	-2.1877	0.797644	-2.7427	0.00609368	0.0298032	Mid-log	Decreased Expression
716	hypA	257.874	-2.0066	0.555926	-3.60948	0.000306809	0.00269152	Mid-log	Decreased Expression
717	hypB	2312.87	-1.47738	0.581353	-2.54129	0.0110445	0.0472024	Mid-log	Decreased Expression
718	hypD	2197.19	-1.40256	0.478071	-2.93379	0.00334849	0.0191872	Mid-log	Decreased Expression
719	iadA	6221.45	-1.85803	0.510071	-3.64268	0.000269813	0.00241269	Mid-log	Decreased Expression
720	iap	208.652	-1.98707	0.533893	-3.72184	0.000197773	0.00188065	Mid-log	Decreased Expression
721	ibpA	1229.51	-3.74547	0.528947	-7.08098	1.43138e-12	9.31965e-11	Mid-log	Decreased Expression
722	ibpB	294.675	-3.27913	0.510028	-6.42931	1.28184e-10	5.68239e-09	Mid-log	Decreased Expression
723	idnR	152.762	-1.99387	0.644693	-3.09274	0.00198316	0.0125973	Mid-log	Decreased Expression
724	ilvB	1040.35	-1.56019	0.459159	-3.39793	0.000678984	0.00525897	Mid-log	Decreased Expression
725	ilvC	685.929	-2.14714	0.784861	-2.7357	0.00622477	0.0302668	Mid-log	Decreased Expression
726	ilvN	180.624	-1.45221	0.517305	-2.80725	0.00499662	0.0258324	Mid-log	Decreased Expression
727	insP	97.6186	-2.60521	0.593556	-4.38915	1.13792e-05	0.000166962	Mid-log	Decreased Expression
728	intF	609.402	-1.26201	0.477047	-2.64547	0.00815778	0.0376868	Mid-log	Decreased Expression
729	ispB	3211.99	-1.36246	0.446754	-3.04969	0.00229075	0.0142471	Mid-log	Decreased Expression
730	ivy	322.342	-1.43185	0.468164	-3.05844	0.00222494	0.0139	Mid-log	Decreased Expression
731	katE	4378.73	-5.11062	0.767865	-6.65563	2.82087e-11	1.43348e-09	Mid-log	Decreased Expression
732	katG	10114.3	-3.22467	0.604394	-5.33537	9.53477e-08	2.4673e-06	Mid-log	Decreased Expression
733	kch	552.432	-2.44494	0.591818	-4.13124	3.60806e-05	0.000447464	Mid-log	Decreased Expression
734	ldhA	958.571	-3.22376	0.994908	-3.24026	0.00119422	0.00832157	Mid-log	Decreased Expression
735	ldtA	1733.26	-2.90719	0.520278	-5.58777	2.30008e-08	7.15256e-07	Mid-log	Decreased Expression
736	ldtD	5186.67	-2.05246	0.718072	-2.8583	0.00425917	0.0228123	Mid-log	Decreased Expression
737	ldtE	5154.83	-4.03782	0.742849	-5.43559	5.46169e-08	1.51726e-06	Mid-log	Decreased Expression
738	lhgO	305.747	-1.88052	0.705174	-2.66675	0.00765892	0.0357831	Mid-log	Decreased Expression
739	lon	30655.2	-2.1021	0.493826	-4.25676	2.07409e-05	0.000281522	Mid-log	Decreased Expression
740	lptF	1373.26	-7.17103	0.576848	-12.4314	1.7654e-35	9.19552e-33	Mid-log	Decreased Expression
741	lpxL	1079.3	-1.12968	0.427852	-2.64036	0.00828172	0.0381325	Mid-log	Decreased Expression
742	lrhA	1488.22	-2.32836	0.522402	-4.45703	8.31043e-06	0.000126385	Mid-log	Decreased Expression
743	lrp	2258.16	-1.46228	0.509855	-2.86802	0.00413047	0.0223528	Mid-log	Decreased Expression
744	lysC	1700.27	-2.26475	0.58815	-3.85063	0.000117816	0.00123352	Mid-log	Decreased Expression
745	lysU	12342.3	-2.83622	0.434427	-6.52864	6.63673e-11	3.03904e-09	Mid-log	Decreased Expression
746	malP	2797.06	-3.23465	0.856085	-3.77842	0.000157827	0.00156587	Mid-log	Decreased Expression
747	manA	2864.64	-2.08826	0.461411	-4.52582	6.01609e-06	9.53195e-05	Mid-log	Decreased Expression
748	marC	482.318	-1.32275	0.522739	-2.53042	0.0113925	0.0482443	Mid-log	Decreased Expression
749	mdfA	204.117	-1.84094	0.632554	-2.91032	0.00361053	0.0201677	Mid-log	Decreased Expression
750	mdtE	1601.5	-4.50077	0.453465	-9.9253	3.23137e-23	8.41569e-21	Mid-log	Decreased Expression
751	mdtF	3352.02	-3.48505	0.467422	-7.45589	8.9264e-14	6.88821e-12	Mid-log	Decreased Expression
752	mdtG	950.082	-1.54673	0.486163	-3.1815	0.00146516	0.00991123	Mid-log	Decreased Expression
753	mdtH	377.247	-3.40268	0.638019	-5.33319	9.64996e-08	2.4673e-06	Mid-log	Decreased Expression
754	mdtM	665.598	-3.47285	0.458457	-7.57508	3.58893e-14	3.11564e-12	Mid-log	Decreased Expression
755	menA	945.099	-2.03698	0.502934	-4.05019	5.11762e-05	0.000609289	Mid-log	Decreased Expression
756	mepH	247.202	-1.3113	0.514693	-2.54774	0.0108424	0.0464339	Mid-log	Decreased Expression
757	metC	729.589	-1.66893	0.625628	-2.66761	0.00763936	0.0357677	Mid-log	Decreased Expression
758	metE	8410.22	-3.9102	0.579523	-6.74727	1.50653e-11	8.37027e-10	Mid-log	Decreased Expression
759	mgtA	3115.74	-2.55367	0.926737	-2.75555	0.00585931	0.0289274	Mid-log	Decreased Expression
760	miaA	12292.5	-1.28713	0.449135	-2.86581	0.00415945	0.0224513	Mid-log	Decreased Expression
761	mliC	165.233	-1.70126	0.661416	-2.57215	0.0101068	0.0442773	Mid-log	Decreased Expression
762	mlrA	403.35	-2.35916	0.513772	-4.59184	4.39354e-06	7.29397e-05	Mid-log	Decreased Expression
763	mnaT	467.399	-1.25729	0.493356	-2.54845	0.0108203	0.0463868	Mid-log	Decreased Expression
764	mocA	326.951	-2.6144	0.691221	-3.78229	0.000155394	0.00155282	Mid-log	Decreased Expression
765	moeA	1648.29	-1.33909	0.440086	-3.0428	0.00234391	0.0145343	Mid-log	Decreased Expression
766	motB	23.6195	-2.76892	0.946665	-2.92492	0.0034454	0.0196402	Mid-log	Decreased Expression
767	mpaA	992.896	-1.56762	0.451486	-3.47213	0.000516338	0.00424375	Mid-log	Decreased Expression
768	mrp	6655.77	-1.09333	0.421405	-2.59448	0.00947344	0.042175	Mid-log	Decreased Expression
769	mscL	464.747	-1.92637	0.477974	-4.03028	5.57115e-05	0.000648463	Mid-log	Decreased Expression
770	mscS	3095.96	-1.6993	0.542226	-3.13393	0.00172479	0.0112652	Mid-log	Decreased Expression
771	msrA	996.874	-3.10412	0.611036	-5.0801	3.77241e-07	8.14488e-06	Mid-log	Decreased Expression
772	msrC	940.955	-1.57356	0.48243	-3.26173	0.00110735	0.00783414	Mid-log	Decreased Expression
773	msyB	680.72	-2.0616	0.569335	-3.62107	0.000293391	0.00259017	Mid-log	Decreased Expression
774	mtlD	1482.31	-1.66145	0.546128	-3.04224	0.00234825	0.0145396	Mid-log	Decreased Expression
775	mtlR	905.178	-1.55396	0.472782	-3.28685	0.00101316	0.00726651	Mid-log	Decreased Expression
776	mukF	1300.55	-1.26281	0.484754	-2.60506	0.00918585	0.0411143	Mid-log	Decreased Expression
777	murE	2375.57	-1.30916	0.49336	-2.65355	0.00796489	0.0370008	Mid-log	Decreased Expression
778	nadE	2511.7	-2.1958	0.59262	-3.70524	0.000211187	0.00197945	Mid-log	Decreased Expression
779	nanA	469.727	-2.53805	0.915182	-2.77327	0.00554962	0.0280306	Mid-log	Decreased Expression
780	narG	2789.02	-2.83582	0.821277	-3.45293	0.000554527	0.00451311	Mid-log	Decreased Expression
781	narI	320.483	-1.65413	0.642103	-2.57611	0.00999176	0.0439195	Mid-log	Decreased Expression
782	narK	638.889	-1.86225	0.584907	-3.18384	0.00145335	0.00984736	Mid-log	Decreased Expression
783	narQ	639.569	-1.82358	0.491694	-3.70877	0.000208269	0.00195904	Mid-log	Decreased Expression
784	narU	530.432	-4.79121	0.751338	-6.3769	1.80707e-10	7.84381e-09	Mid-log	Decreased Expression
785	narV	140.863	-1.96487	0.600477	-3.27218	0.00106723	0.00761499	Mid-log	Decreased Expression
786	narY	474.495	-2.95886	0.731687	-4.04389	5.2572e-05	0.000622351	Mid-log	Decreased Expression
787	narZ	1238.8	-2.85356	0.71696	-3.98009	6.88897e-05	0.000776712	Mid-log	Decreased Expression
788	nlpD	7950	-1.45828	0.465162	-3.13499	0.00171859	0.0112423	Mid-log	Decreased Expression
789	nudI	106.028	-2.36855	0.701232	-3.37769	0.000730968	0.00556845	Mid-log	Decreased Expression
790	osmB	457.285	-3.82182	0.778471	-4.90939	9.13611e-07	1.84807e-05	Mid-log	Decreased Expression
791	osmC	967.453	-3.69018	0.45978	-8.02598	1.00719e-15	1.02365e-13	Mid-log	Decreased Expression
792	osmE	1684.32	-4.50373	0.547496	-8.22605	1.93496e-16	2.12184e-14	Mid-log	Decreased Expression
793	osmF	394.272	-2.34359	0.480612	-4.87626	1.08116e-06	2.13516e-05	Mid-log	Decreased Expression
794	osmY	1641.8	-2.31312	0.604804	-3.82457	0.000130999	0.00134451	Mid-log	Decreased Expression
795	otsA	2905.29	-2.81237	0.448602	-6.26918	3.62955e-10	1.49746e-08	Mid-log	Decreased Expression
796	otsB	1056.41	-2.69631	0.70229	-3.83931	0.000123383	0.00128534	Mid-log	Decreased Expression
797	pagP	218.075	-1.96898	0.652314	-3.01845	0.00254067	0.0153657	Mid-log	Decreased Expression
798	patA	533.115	-2.29671	0.640303	-3.58691	0.000334619	0.00290491	Mid-log	Decreased Expression
799	patD	328.407	-1.9138	0.6062	-3.15705	0.00159377	0.010609	Mid-log	Decreased Expression
800	pdxB	2279.96	-1.52091	0.458268	-3.31881	0.000904006	0.00662038	Mid-log	Decreased Expression
801	pepE	1366.93	-1.2575	0.496867	-2.53087	0.0113782	0.0482328	Mid-log	Decreased Expression
802	pepN	9811.18	-2.30461	0.635152	-3.62843	0.000285146	0.00253348	Mid-log	Decreased Expression
803	pepT	2468.95	-1.48496	0.488518	-3.03972	0.00236796	0.0146399	Mid-log	Decreased Expression
804	pfkA	5295.61	-1.67796	0.497421	-3.37332	0.000742665	0.00563695	Mid-log	Decreased Expression
805	pfkB	1677.18	-1.69226	0.470701	-3.59519	0.000324152	0.00283175	Mid-log	Decreased Expression
806	pgk	20526.4	-1.50414	0.514574	-2.92308	0.0034659	0.0197301	Mid-log	Decreased Expression
807	pgl	2768.35	-1.61342	0.585709	-2.75464	0.00587562	0.0289274	Mid-log	Decreased Expression
808	phr	1071.88	-1.57136	0.49808	-3.15483	0.00160591	0.0106648	Mid-log	Decreased Expression
809	pitA	4435.02	-1.18993	0.461506	-2.57837	0.00992679	0.0437636	Mid-log	Decreased Expression
810	pldA	944.302	-1.34628	0.460818	-2.92151	0.00348339	0.0197806	Mid-log	Decreased Expression
811	pmbA	3094.3	-1.52524	0.500373	-3.04822	0.00230205	0.014296	Mid-log	Decreased Expression
812	polA	5433.31	-2.48453	0.565259	-4.39539	1.10573e-05	0.000163389	Mid-log	Decreased Expression
813	potF	214.642	-1.55024	0.544435	-2.84742	0.00440749	0.023426	Mid-log	Decreased Expression
814	poxB	2824.3	-3.81302	0.438459	-8.69641	3.42552e-18	4.92212e-16	Mid-log	Decreased Expression
815	ppc	13357.6	-2.35638	0.566557	-4.15913	3.19466e-05	0.000403398	Mid-log	Decreased Expression
816	pphA	431.288	-3.29616	0.545268	-6.04502	1.49393e-09	5.55823e-08	Mid-log	Decreased Expression
817	ppsR	450.39	-1.91192	0.68326	-2.79824	0.0051382	0.0263793	Mid-log	Decreased Expression
818	preA	2253.29	-3.20545	0.951701	-3.36812	0.000756819	0.00573394	Mid-log	Decreased Expression
819	preT	3917.07	-5.26965	1.06997	-4.92505	8.43396e-07	1.71436e-05	Mid-log	Decreased Expression
820	psiE	156.75	-2.37861	0.779524	-3.05136	0.00227811	0.0142109	Mid-log	Decreased Expression
821	psiF	197.583	-2.83966	0.53114	-5.34635	8.97472e-08	2.36694e-06	Mid-log	Decreased Expression
822	pspB	105.153	-4.37595	1.41025	-3.10295	0.001916	0.0122266	Mid-log	Decreased Expression
823	pta	21465.5	-2.467	0.494122	-4.9927	5.95404e-07	1.24676e-05	Mid-log	Decreased Expression
824	ptsP	4243.85	-2.40859	0.436351	-5.51985	3.39285e-08	1.0027e-06	Mid-log	Decreased Expression
825	pykA	13143.9	-2.83243	0.520697	-5.43969	5.33747e-08	1.4927e-06	Mid-log	Decreased Expression
826	pykF	9463.57	-2.04855	0.55411	-3.69701	0.000218151	0.00203819	Mid-log	Decreased Expression
827	pyrC	1428.8	-1.51938	0.426949	-3.5587	0.00037269	0.00317586	Mid-log	Decreased Expression
828	qorA	1876.33	-2.90817	0.610068	-4.76695	1.87036e-06	3.51072e-05	Mid-log	Decreased Expression
829	qorB	190.484	-1.95179	0.645328	-3.0245	0.00249046	0.0151059	Mid-log	Decreased Expression
830	ratA	766.237	-1.5079	0.554083	-2.72144	0.00649983	0.0312037	Mid-log	Decreased Expression
831	ravA	1709.37	-2.04296	0.519301	-3.93406	8.35213e-05	0.000918293	Mid-log	Decreased Expression
832	rcsF	847.769	-2.09561	0.518453	-4.04204	5.29875e-05	0.000625493	Mid-log	Decreased Expression
833	rfbA	1902.95	-1.11057	0.441035	-2.51809	0.0117992	0.0496639	Mid-log	Decreased Expression
834	rfbB	3470.24	-1.64779	0.586099	-2.81145	0.00493191	0.025625	Mid-log	Decreased Expression
835	rhtC	864.148	-1.85666	0.488842	-3.79808	0.000145822	0.00146693	Mid-log	Decreased Expression
836	ribC	1105.71	-1.77183	0.516739	-3.42887	0.000606103	0.00483837	Mid-log	Decreased Expression
837	rimJ	648.655	-1.71753	0.642189	-2.67449	0.00748436	0.0352399	Mid-log	Decreased Expression
838	rob	6520.34	-1.60441	0.431133	-3.72139	0.00019813	0.00188065	Mid-log	Decreased Expression
839	rpoS	25538	-2.9799	0.668271	-4.45912	8.22976e-06	0.000126079	Mid-log	Decreased Expression
840	rppH	2234.05	-2.52838	0.438345	-5.76801	8.02118e-09	2.6955e-07	Mid-log	Decreased Expression
841	rsd	708.29	-1.58447	0.580975	-2.72726	0.00638628	0.030872	Mid-log	Decreased Expression
842	rsmH	1668.65	-1.28031	0.456403	-2.80522	0.00502822	0.0259636	Mid-log	Decreased Expression
843	rssB	1444.12	-1.5319	0.488211	-3.13779	0.00170227	0.0111707	Mid-log	Decreased Expression
844	rsxE	172.697	-5.14699	0.672232	-7.65657	1.90963e-14	1.69307e-12	Mid-log	Decreased Expression
845	serA	3987.86	-3.06702	0.616066	-4.9784	6.41134e-07	1.3358e-05	Mid-log	Decreased Expression
846	serC	5230.6	-2.23043	0.468876	-4.75697	1.96521e-06	3.62346e-05	Mid-log	Decreased Expression
847	serS	18108	-1.58496	0.48771	-3.2498	0.00115487	0.00812899	Mid-log	Decreased Expression
848	slp	7903.12	-4.91227	0.600105	-8.18568	2.70763e-16	2.82067e-14	Mid-log	Decreased Expression
849	slyB	4409.73	-2.20253	0.502187	-4.38588	1.1552e-05	0.000168902	Mid-log	Decreased Expression
850	smtA	936.167	-1.33198	0.472855	-2.8169	0.00484903	0.0252574	Mid-log	Decreased Expression
851	sohB	3114.87	-2.14625	0.420791	-5.10051	3.38738e-07	7.50809e-06	Mid-log	Decreased Expression
852	speG	691.325	-2.02379	0.472665	-4.28166	1.85508e-05	0.00025428	Mid-log	Decreased Expression
853	srlA	2558.33	-2.22909	0.86838	-2.56695	0.0102596	0.0447196	Mid-log	Decreased Expression
854	srlB	1317.94	-2.07474	0.811857	-2.55555	0.010602	0.045686	Mid-log	Decreased Expression
855	srlE	3694.58	-2.12481	0.808954	-2.62661	0.00862394	0.03949	Mid-log	Decreased Expression
856	srlM	391.204	-2.15282	0.5299	-4.06268	4.85126e-05	0.000589365	Mid-log	Decreased Expression
857	sseA	2561.03	-2.33603	0.620358	-3.76561	0.00016614	0.00163617	Mid-log	Decreased Expression
858	ssnA	1236.7	-2.79881	0.992156	-2.82094	0.00478831	0.0250036	Mid-log	Decreased Expression
859	sufA	487.045	-3.60091	0.812449	-4.43217	9.32907e-06	0.000138837	Mid-log	Decreased Expression
860	sufB	1984.87	-3.54617	0.742653	-4.775	1.7971e-06	3.38847e-05	Mid-log	Decreased Expression
861	sufC	788.278	-3.22802	0.715811	-4.50959	6.4952e-06	0.000102521	Mid-log	Decreased Expression
862	sufD	1389.96	-3.02416	0.724505	-4.1741	2.99165e-05	0.000382399	Mid-log	Decreased Expression
863	sufE	290.858	-2.3342	0.491593	-4.74825	2.05186e-06	3.73367e-05	Mid-log	Decreased Expression
864	sufS	922.989	-2.29576	0.544595	-4.21553	2.49188e-05	0.000326531	Mid-log	Decreased Expression
865	sugE	629.545	-2.57944	0.771379	-3.34393	0.000825992	0.00613531	Mid-log	Decreased Expression
866	tabA	343.338	-1.82082	0.632394	-2.87924	0.00398634	0.0217138	Mid-log	Decreased Expression
867	talA	3584.53	-4.43534	0.521383	-8.50687	1.78696e-17	2.37525e-15	Mid-log	Decreased Expression
868	tam	233.18	-2.43211	0.625718	-3.88692	0.000101525	0.001096	Mid-log	Decreased Expression
869	tas	3284.74	-2.22145	0.590995	-3.75884	0.000170706	0.0016698	Mid-log	Decreased Expression
870	tdcA	1639.73	-2.22941	0.798141	-2.79326	0.00521799	0.026679	Mid-log	Decreased Expression
871	tdcB	3690.74	-4.76082	0.728357	-6.53638	6.30263e-11	2.91812e-09	Mid-log	Decreased Expression
872	tdcC	6130.96	-4.65094	0.498692	-9.32627	1.09658e-20	1.99382e-18	Mid-log	Decreased Expression
873	tdcD	3073.3	-4.40281	0.552851	-7.96382	1.66805e-15	1.61646e-13	Mid-log	Decreased Expression
874	tdcE	9935.95	-5.28828	0.699539	-7.55966	4.04118e-14	3.43665e-12	Mid-log	Decreased Expression
875	tdcF	2595.63	-4.675	0.875843	-5.33772	9.41245e-08	2.46677e-06	Mid-log	Decreased Expression
876	tdcG	3031.68	-5.21011	0.770913	-6.75836	1.39561e-11	7.96647e-10	Mid-log	Decreased Expression
877	tehA	395.851	-1.3952	0.485213	-2.87543	0.00403474	0.0218916	Mid-log	Decreased Expression
878	thrA	5650.91	-3.20992	0.937889	-3.42249	0.000620498	0.00489699	Mid-log	Decreased Expression
879	thrB	2342.8	-2.54142	0.851315	-2.98528	0.00283316	0.0168413	Mid-log	Decreased Expression
880	thrC	2764.6	-2.08218	0.786893	-2.64608	0.00814298	0.0376601	Mid-log	Decreased Expression
881	thrS	84339.3	-1.73412	0.603773	-2.87214	0.00407698	0.022092	Mid-log	Decreased Expression
882	tktB	7262.84	-4.37454	0.497635	-8.79066	1.48682e-18	2.21271e-16	Mid-log	Decreased Expression
883	torD	536.692	-2.51599	0.538042	-4.67619	2.92258e-06	5.07433e-05	Mid-log	Decreased Expression
884	treA	610.532	-3.33058	0.788056	-4.22632	2.37539e-05	0.000315231	Mid-log	Decreased Expression
885	treF	941.124	-3.32816	0.748107	-4.44877	8.63626e-06	0.000129918	Mid-log	Decreased Expression
886	trpB	2074.68	-1.62883	0.569246	-2.86139	0.00421785	0.0226784	Mid-log	Decreased Expression
887	trpC	1295.15	-1.53905	0.539458	-2.85295	0.00433153	0.0231108	Mid-log	Decreased Expression
888	trpE	825.673	-3.18084	1.11087	-2.86338	0.00419144	0.0225947	Mid-log	Decreased Expression
889	tyrR	3737.38	-2.37055	0.443179	-5.34897	8.84571e-08	2.34778e-06	Mid-log	Decreased Expression
890	udp	35166.1	-3.51158	1.10721	-3.17156	0.00151623	0.0101415	Mid-log	Decreased Expression
891	uspA	8400.39	-2.27291	0.539075	-4.21631	2.48331e-05	0.000326434	Mid-log	Decreased Expression
892	uspB	419.719	-3.41394	0.604828	-5.64447	1.65687e-08	5.23043e-07	Mid-log	Decreased Expression
893	uspC	829.436	-2.66701	0.670132	-3.97982	6.89665e-05	0.000776712	Mid-log	Decreased Expression
894	uspD	2217.93	-3.42365	0.671153	-5.10116	3.37586e-07	7.50809e-06	Mid-log	Decreased Expression
895	uspE	17560.3	-2.84023	0.637139	-4.45779	8.28101e-06	0.000126385	Mid-log	Decreased Expression
896	uspF	2838.69	-5.03835	0.760666	-6.6236	3.50561e-11	1.73903e-09	Mid-log	Decreased Expression
897	uspG	3364.19	-2.98956	0.601948	-4.96648	6.8178e-07	1.3995e-05	Mid-log	Decreased Expression
898	uvrY	1911.02	-2.15593	0.588679	-3.66232	0.000249944	0.00225925	Mid-log	Decreased Expression
899	uxaA	2056.44	-1.61252	0.630406	-2.55791	0.0105303	0.0455183	Mid-log	Decreased Expression
900	waaJ	1301.24	-1.44042	0.458315	-3.14287	0.00167302	0.0110308	Mid-log	Decreased Expression
901	wrbA	7511.02	-4.36676	0.611762	-7.138	9.47013e-13	6.36485e-11	Mid-log	Decreased Expression
902	yacC	759.592	-1.41855	0.474607	-2.98889	0.00279995	0.0166677	Mid-log	Decreased Expression
903	yafD	2627.32	-1.38971	0.464728	-2.99038	0.00278629	0.0166101	Mid-log	Decreased Expression
904	yafE	736.51	-1.23126	0.455608	-2.70244	0.00688322	0.0327798	Mid-log	Decreased Expression
905	yafV	605.966	-2.03206	0.453167	-4.48413	7.32111e-06	0.000113409	Mid-log	Decreased Expression
906	yahD	68.9733	-2.29115	0.717489	-3.19329	0.00140659	0.00959291	Mid-log	Decreased Expression
907	yahK	756.3	-2.37139	0.466487	-5.08351	3.70528e-07	8.08372e-06	Mid-log	Decreased Expression
908	yahO	308.762	-5.11292	0.77717	-6.57889	4.73958e-11	2.2701e-09	Mid-log	Decreased Expression
909	ybaT	1723.47	-4.15255	0.550868	-7.53819	4.76554e-14	3.9716e-12	Mid-log	Decreased Expression
910	ybaY	1842.11	-1.89304	0.445554	-4.24872	2.14996e-05	0.000289932	Mid-log	Decreased Expression
911	ybbA	793.777	-1.99182	0.481323	-4.13822	3.50013e-05	0.000436678	Mid-log	Decreased Expression
912	ybbJ	724.767	-1.32253	0.477983	-2.7669	0.00565921	0.028412	Mid-log	Decreased Expression
913	ybbP	1349.43	-1.84603	0.507579	-3.63693	0.000275907	0.00245663	Mid-log	Decreased Expression
914	ybdK	945.424	-2.89535	0.632519	-4.57749	4.70589e-06	7.70319e-05	Mid-log	Decreased Expression
915	ybeD	3140.99	-2.36002	0.781109	-3.02138	0.00251629	0.0152404	Mid-log	Decreased Expression
916	ybeM	260.187	-1.84985	0.724668	-2.55269	0.0106894	0.0459205	Mid-log	Decreased Expression
917	ybeZ	6764.76	-1.35088	0.439801	-3.07158	0.00212933	0.0133628	Mid-log	Decreased Expression
918	ybgA	453.933	-1.89266	0.582509	-3.24916	0.00115747	0.00813354	Mid-log	Decreased Expression
919	ybgI	1483.47	-1.30514	0.472599	-2.76162	0.00575147	0.0286129	Mid-log	Decreased Expression
920	ybgO	128.863	-1.57355	0.606854	-2.59296	0.00951548	0.0422719	Mid-log	Decreased Expression
921	ybgS	435.324	-4.48509	0.615267	-7.28966	3.10732e-13	2.15804e-11	Mid-log	Decreased Expression
922	ybhF	4069.77	-2.6532	0.418832	-6.33476	2.37709e-10	1.02117e-08	Mid-log	Decreased Expression
923	ybhG	3123.87	-3.62358	1.00828	-3.59383	0.000325849	0.00284062	Mid-log	Decreased Expression
924	ybhR	1083.5	-1.42225	0.458177	-3.10415	0.00190828	0.0122148	Mid-log	Decreased Expression
925	ybhS	1120.14	-2.17392	0.427828	-5.08128	3.74903e-07	8.13657e-06	Mid-log	Decreased Expression
926	ybiH	1730.04	-1.73901	0.546756	-3.1806	0.00146969	0.00992579	Mid-log	Decreased Expression
927	ybjH	79.8666	-1.59858	0.635565	-2.51521	0.0118961	0.0499204	Mid-log	Decreased Expression
928	ybjL	1724.93	-3.69685	0.496176	-7.45068	9.28601e-14	7.03542e-12	Mid-log	Decreased Expression
929	ybjM	322.931	-3.76684	0.808969	-4.65635	3.21871e-06	5.45217e-05	Mid-log	Decreased Expression
930	ybjP	771.503	-2.66916	0.675122	-3.95359	7.69857e-05	0.000848676	Mid-log	Decreased Expression
931	ybjQ	586.413	-1.35467	0.44177	-3.06645	0.00216615	0.0135531	Mid-log	Decreased Expression
932	ycaC	1008.42	-4.22932	0.584563	-7.235	4.65516e-13	3.18001e-11	Mid-log	Decreased Expression
933	ycaD	1149.49	-2.92543	0.824419	-3.54848	0.000387461	0.00328161	Mid-log	Decreased Expression
934	ycbC	1406.56	-2.51487	0.528084	-4.76226	1.91434e-06	3.56118e-05	Mid-log	Decreased Expression
935	ycbJ	4628.4	-2.13067	0.556469	-3.82891	0.000128712	0.0013243	Mid-log	Decreased Expression
936	ycbX	1742.52	-1.81922	0.531326	-3.42393	0.000617231	0.00488946	Mid-log	Decreased Expression
937	yccJ	3644.97	-3.41676	0.445732	-7.66551	1.78128e-14	1.61361e-12	Mid-log	Decreased Expression
938	yccU	741.611	-3.3458	0.498782	-6.70795	1.97383e-11	1.02812e-09	Mid-log	Decreased Expression
939	yceB	1493.75	-1.8313	0.435073	-4.20917	2.56313e-05	0.000331694	Mid-log	Decreased Expression
940	yceH	736.792	-2.06573	0.747056	-2.76517	0.0056894	0.0285194	Mid-log	Decreased Expression
941	yceK	640.107	-2.8419	0.491215	-5.78544	7.23232e-09	2.45017e-07	Mid-log	Decreased Expression
942	yceM	655.366	-2.1728	0.737693	-2.9454	0.00322537	0.0186409	Mid-log	Decreased Expression
943	ycgB	4123.88	-5.17333	0.8479	-6.10135	1.05178e-09	3.98432e-08	Mid-log	Decreased Expression
944	ycgV	824.122	-1.88687	0.736872	-2.56065	0.0104478	0.0454446	Mid-log	Decreased Expression
945	ycgY	31.0987	-2.6557	1.02137	-2.60013	0.00931888	0.0416175	Mid-log	Decreased Expression
946	ycgZ	75.8475	-3.12442	0.739529	-4.22487	2.39076e-05	0.000316264	Mid-log	Decreased Expression
947	ychE	335.07	-1.70104	0.615991	-2.76147	0.00575416	0.0286129	Mid-log	Decreased Expression
948	yciB	1676.55	-1.25034	0.428186	-2.92009	0.00349935	0.0198122	Mid-log	Decreased Expression
949	yciC	1699.34	-1.18416	0.437333	-2.70768	0.00677545	0.0323776	Mid-log	Decreased Expression
950	yciK	1089.28	-2.312	0.683649	-3.38186	0.000719981	0.00552777	Mid-log	Decreased Expression
951	yciM	2526.12	-1.45474	0.428271	-3.39676	0.00068188	0.0052716	Mid-log	Decreased Expression
952	yciS	1327.64	-1.58887	0.446193	-3.56094	0.000369524	0.00316182	Mid-log	Decreased Expression
953	yciX	241.746	-1.60946	0.546036	-2.94753	0.00320321	0.0185386	Mid-log	Decreased Expression
954	ycjF	2889.32	-4.79486	0.434245	-11.0418	2.40068e-28	9.09421e-26	Mid-log	Decreased Expression
955	ycjG	1532.72	-1.62484	0.466318	-3.48439	0.000493252	0.00407006	Mid-log	Decreased Expression
956	ycjX	4741.9	-4.51252	0.467588	-9.65063	4.88532e-22	1.13095e-19	Mid-log	Decreased Expression
957	ydaM	500.85	-2.19201	0.478905	-4.57713	4.71398e-06	7.70319e-05	Mid-log	Decreased Expression
958	ydcJ	480.455	-2.13469	0.686368	-3.11013	0.00187007	0.012007	Mid-log	Decreased Expression
959	ydcK	378.574	-2.10899	0.672569	-3.13573	0.00171429	0.0112318	Mid-log	Decreased Expression
960	ydcL	270.228	-1.85201	0.483006	-3.83433	0.000125906	0.00129864	Mid-log	Decreased Expression
961	ydcS	507.943	-3.55113	0.875178	-4.05761	4.95766e-05	0.000593637	Mid-log	Decreased Expression
962	ydcT	175.02	-2.98852	0.85355	-3.50128	0.000463021	0.00385112	Mid-log	Decreased Expression
963	ydcV	94.8458	-2.10823	0.810601	-2.60082	0.00930001	0.0415806	Mid-log	Decreased Expression
964	yddW	626.778	-1.66534	0.451113	-3.69162	0.000222831	0.00207216	Mid-log	Decreased Expression
965	ydeA	394.201	-2.05512	0.599217	-3.42967	0.000604313	0.00483334	Mid-log	Decreased Expression
966	ydeE	197.776	-2.04865	0.524506	-3.90587	9.38859e-05	0.00101881	Mid-log	Decreased Expression
967	ydeI	92.5033	-2.29549	0.756866	-3.03288	0.00242228	0.0149094	Mid-log	Decreased Expression
968	ydeN	161.782	-2.08384	0.734845	-2.83575	0.00457184	0.0241456	Mid-log	Decreased Expression
969	ydfG	2555.99	-1.38352	0.479732	-2.88395	0.0039272	0.0214759	Mid-log	Decreased Expression
970	ydgA	8864.56	-1.92931	0.460184	-4.19247	2.75935e-05	0.000353791	Mid-log	Decreased Expression
971	ydgH	1936.02	-2.24493	0.614426	-3.6537	0.000258486	0.00232136	Mid-log	Decreased Expression
972	ydgJ	1461.04	-1.62982	0.44284	-3.68037	0.000232899	0.0021471	Mid-log	Decreased Expression
973	ydhP	1076.37	-1.63117	0.429524	-3.79762	0.000146094	0.00146693	Mid-log	Decreased Expression
974	ydhS	780.639	-2.59813	0.593515	-4.37753	1.20033e-05	0.000174887	Mid-log	Decreased Expression
975	ydhT	166.985	-1.59036	0.569518	-2.79247	0.00523075	0.0267114	Mid-log	Decreased Expression
976	ydhU	155.111	-2.20103	0.694536	-3.16906	0.00152932	0.0102126	Mid-log	Decreased Expression
977	ydhV	585.486	-3.47902	0.504844	-6.89127	5.52964e-12	3.49121e-10	Mid-log	Decreased Expression
978	ydhW	156.002	-2.12707	0.618992	-3.43635	0.000589601	0.00474299	Mid-log	Decreased Expression
979	ydhX	131.466	-1.86693	0.68304	-2.73327	0.00627089	0.0303847	Mid-log	Decreased Expression
980	ydhY	248.274	-3.80367	0.671002	-5.66864	1.43937e-08	4.64951e-07	Mid-log	Decreased Expression
981	ydiJ	2475.92	-1.60726	0.510787	-3.14664	0.00165159	0.0109068	Mid-log	Decreased Expression
982	ydiV	1013.59	-2.09771	0.428785	-4.8922	9.97125e-07	1.97858e-05	Mid-log	Decreased Expression
983	ydiZ	331.98	-1.95032	0.546256	-3.57034	0.000356521	0.00306754	Mid-log	Decreased Expression
984	ydjA	1768.94	-2.5751	0.617094	-4.17294	3.00692e-05	0.000383175	Mid-log	Decreased Expression
985	ydjX	552.263	-4.71437	0.883666	-5.33501	9.55372e-08	2.4673e-06	Mid-log	Decreased Expression
986	ydjY	1062.46	-5.71782	0.892998	-6.40295	1.52401e-10	6.68481e-09	Mid-log	Decreased Expression
987	ydjZ	799.503	-8.54135	1.03111	-8.28362	1.19486e-16	1.34567e-14	Mid-log	Decreased Expression
988	yeaE	1685.41	-1.52649	0.463195	-3.29556	0.000982262	0.00706923	Mid-log	Decreased Expression
989	yeaG	13143.8	-5.9759	0.960984	-6.21853	5.01843e-10	2.01075e-08	Mid-log	Decreased Expression
990	yeaH	3275.69	-6.02068	0.962353	-6.2562	3.94468e-10	1.61152e-08	Mid-log	Decreased Expression
991	yeaP	1435.74	-2.2985	0.544239	-4.22333	2.40719e-05	0.00031743	Mid-log	Decreased Expression
992	yeaQ	761.655	-4.06826	1.05587	-3.853	0.000116681	0.00122471	Mid-log	Decreased Expression
993	yebV	1466.93	-3.78924	1.09787	-3.45144	0.000557607	0.00452933	Mid-log	Decreased Expression
994	yebW	227.655	-3.74149	0.550415	-6.79758	1.06394e-11	6.3335e-10	Mid-log	Decreased Expression
995	yecA	3912.94	-2.19404	0.426635	-5.14267	2.70857e-07	6.13403e-06	Mid-log	Decreased Expression
996	yedI	698.923	-1.85231	0.501503	-3.69352	0.000221175	0.00206182	Mid-log	Decreased Expression
997	yedL	47.6605	-2.02791	0.734837	-2.75968	0.00578584	0.0287019	Mid-log	Decreased Expression
998	yedP	1128.85	-3.80305	0.636547	-5.9745	2.30793e-09	8.36274e-08	Mid-log	Decreased Expression
999	yedQ	1343.79	-2.06336	0.481636	-4.28406	1.83511e-05	0.000253208	Mid-log	Decreased Expression
1000	yedS	208.873	-1.37942	0.527405	-2.61548	0.00891026	0.0402701	Mid-log	Decreased Expression
1001	yeeA	871.076	-1.38113	0.528895	-2.61136	0.00901838	0.0405389	Mid-log	Decreased Expression
1002	yeeE	2426.21	-1.51403	0.432051	-3.50429	0.000457826	0.00382317	Mid-log	Decreased Expression
1003	yeeO	426.946	-3.36504	0.473457	-7.10737	1.18274e-12	7.823e-11	Mid-log	Decreased Expression
1004	yeeX	2763.34	-1.4964	0.518746	-2.88465	0.00391854	0.0214567	Mid-log	Decreased Expression
1005	yeeY	1070.14	-3.27094	0.519698	-6.29392	3.09543e-10	1.30289e-08	Mid-log	Decreased Expression
1006	yeeZ	3304.78	-2.78705	0.477685	-5.8345	5.39514e-09	1.85798e-07	Mid-log	Decreased Expression
1007	yegE	989.938	-1.99452	0.449203	-4.44012	8.99085e-06	0.000134283	Mid-log	Decreased Expression
1008	yegS	219.549	-1.83444	0.548543	-3.3442	0.000825215	0.00613531	Mid-log	Decreased Expression
1009	yehE	76.8664	-2.24065	0.771215	-2.90535	0.00366841	0.0204362	Mid-log	Decreased Expression
1010	yehX	136.496	-1.80209	0.65549	-2.74922	0.00597364	0.0292849	Mid-log	Decreased Expression
1011	yehY	191.34	-2.15866	0.51914	-4.15815	3.20833e-05	0.0004039	Mid-log	Decreased Expression
1012	yeiB	701.5	-1.77498	0.439431	-4.03927	5.3618e-05	0.000631148	Mid-log	Decreased Expression
1013	yeiE	810.64	-1.25123	0.494307	-2.53128	0.0113645	0.0482241	Mid-log	Decreased Expression
1014	yfbS	2622.79	-2.88872	0.532667	-5.42313	5.85657e-08	1.61618e-06	Mid-log	Decreased Expression
1015	yfbT	1541.28	-1.53124	0.489293	-3.12949	0.00175109	0.0114191	Mid-log	Decreased Expression
1016	yfbU	1591.68	-1.6571	0.597617	-2.77285	0.00555681	0.0280329	Mid-log	Decreased Expression
1017	yfcG	182.943	-2.4427	0.722957	-3.37876	0.000728133	0.00556134	Mid-log	Decreased Expression
1018	yfcZ	3079.25	-1.95831	0.530687	-3.69014	0.000224127	0.00207542	Mid-log	Decreased Expression
1019	yfdC	157.64	-2.4305	0.567272	-4.28454	1.83115e-05	0.000253208	Mid-log	Decreased Expression
1020	yfdY	167.754	-2.75116	0.613652	-4.48326	7.35121e-06	0.000113454	Mid-log	Decreased Expression
1021	yfgF	199.471	-1.39882	0.503369	-2.77891	0.00545422	0.0276493	Mid-log	Decreased Expression
1022	yfhM	6739.75	-2.08087	0.455182	-4.57151	4.84219e-06	7.85113e-05	Mid-log	Decreased Expression
1023	yfiL	108.576	-2.09398	0.690633	-3.03198	0.00242958	0.0149323	Mid-log	Decreased Expression
1024	yfiR	597.091	-3.10429	0.496717	-6.24962	4.11459e-10	1.66461e-08	Mid-log	Decreased Expression
1025	yfjK	1185.86	-1.48235	0.500781	-2.96008	0.00307559	0.0179747	Mid-log	Decreased Expression
1026	yfjL	1573.66	-2.21162	0.527197	-4.19505	2.72811e-05	0.000350865	Mid-log	Decreased Expression
1027	ygaM	829.827	-3.67352	0.947233	-3.87816	0.000105249	0.00113327	Mid-log	Decreased Expression
1028	ygaU	1472.63	-4.02897	0.490072	-8.22117	2.01522e-16	2.15319e-14	Mid-log	Decreased Expression
1029	ygaZ	953.631	-1.45275	0.447853	-3.24381	0.00117941	0.00824596	Mid-log	Decreased Expression
1030	ygfK	3705.07	-2.7375	0.990705	-2.76318	0.00572409	0.0285656	Mid-log	Decreased Expression
1031	yghA	448.465	-3.70489	0.700227	-5.29098	1.21662e-07	3.03573e-06	Mid-log	Decreased Expression
1032	yghB	1699.32	-1.59059	0.420735	-3.78049	0.000156517	0.0015603	Mid-log	Decreased Expression
1033	yghX	123.804	-3.12075	0.640406	-4.87308	1.0987e-06	2.15956e-05	Mid-log	Decreased Expression
1034	ygiS	948.965	-1.79367	0.70644	-2.53903	0.011116	0.0474109	Mid-log	Decreased Expression
1035	ygiV	744.803	-2.07639	0.552966	-3.75501	0.000173332	0.00168756	Mid-log	Decreased Expression
1036	ygiW	2823.97	-3.32051	0.702541	-4.72642	2.28509e-06	4.08669e-05	Mid-log	Decreased Expression
1037	yhaH	321.646	-1.39906	0.51828	-2.69943	0.00694582	0.0329275	Mid-log	Decreased Expression
1038	yhbO	242.134	-3.17492	0.605045	-5.24741	1.54256e-07	3.75896e-06	Mid-log	Decreased Expression
1039	yhbP	257.046	-2.01485	0.529607	-3.80442	0.000142135	0.00143756	Mid-log	Decreased Expression
1040	yhbQ	431.836	-1.73651	0.524918	-3.30816	0.000939112	0.00682946	Mid-log	Decreased Expression
1041	yhbS	2609.02	-2.76022	0.503892	-5.47779	4.30666e-08	1.23765e-06	Mid-log	Decreased Expression
1042	yhbT	3293.61	-2.83017	0.434767	-6.50964	7.53332e-11	3.4121e-09	Mid-log	Decreased Expression
1043	yhbW	401.586	-1.84175	0.453792	-4.05858	4.93726e-05	0.000592962	Mid-log	Decreased Expression
1044	yhcE	177.383	-1.76057	0.514272	-3.42343	0.00061837	0.00488946	Mid-log	Decreased Expression
1045	yhcO	57.4938	-1.79157	0.644925	-2.77795	0.00547025	0.0276969	Mid-log	Decreased Expression
1046	yhdN	1260.14	-2.06223	0.566473	-3.64047	0.000272143	0.00242831	Mid-log	Decreased Expression
1047	yhhA	571.168	-1.3124	0.461246	-2.84533	0.00443654	0.0234905	Mid-log	Decreased Expression
1048	yhhW	937.332	-1.63328	0.477035	-3.42382	0.00061748	0.00488946	Mid-log	Decreased Expression
1049	yhhX	2650.37	-1.91175	0.465838	-4.10389	4.06267e-05	0.000499384	Mid-log	Decreased Expression
1050	yhiD	1485.19	-5.8964	0.586194	-10.0588	8.40329e-24	2.33443e-21	Mid-log	Decreased Expression
1051	yhiM	1405.59	-3.70726	0.81229	-4.56397	5.01964e-06	8.1073e-05	Mid-log	Decreased Expression
1052	yhjB	75.5113	-2.03044	0.659538	-3.07858	0.0020799	0.0131119	Mid-log	Decreased Expression
1053	yhjD	639.938	-3.39225	0.56134	-6.04313	1.51157e-09	5.57408e-08	Mid-log	Decreased Expression
1054	yhjG	496.652	-2.50019	0.581211	-4.3017	1.69496e-05	0.00023543	Mid-log	Decreased Expression
1055	yhjR	126.644	-3.62419	0.882024	-4.10894	3.97478e-05	0.000490026	Mid-log	Decreased Expression
1056	yhjX	9838.47	-7.84367	0.53298	-14.7166	5.04168e-49	3.00124e-46	Mid-log	Decreased Expression
1057	yhjY	528.476	-2.86338	0.662618	-4.32131	1.55106e-05	0.000219094	Mid-log	Decreased Expression
1058	yiaG	1041.55	-3.28702	0.5097	-6.44892	1.1265e-10	5.04743e-09	Mid-log	Decreased Expression
1059	yibI	38.6328	-2.87412	1.0731	-2.67833	0.00739909	0.0349173	Mid-log	Decreased Expression
1060	yidX	175.707	-1.41647	0.501735	-2.82314	0.00475555	0.0249522	Mid-log	Decreased Expression
1061	yidZ	455.791	-1.20693	0.453271	-2.6627	0.00775156	0.0361319	Mid-log	Decreased Expression
1062	yieE	4308.62	-1.83296	0.520505	-3.52152	0.000429088	0.00361214	Mid-log	Decreased Expression
1063	yiiM	608.999	-1.40347	0.441865	-3.17625	0.00149195	0.0100273	Mid-log	Decreased Expression
1064	yiiS	745.522	-3.77941	0.550397	-6.8667	6.57046e-12	4.08644e-10	Mid-log	Decreased Expression
1065	yjbD	415.442	-2.6964	0.519267	-5.1927	2.07263e-07	4.85206e-06	Mid-log	Decreased Expression
1066	yjbJ	985.776	-1.75169	0.442801	-3.95594	7.62354e-05	0.000844582	Mid-log	Decreased Expression
1067	yjbQ	1501.52	-2.09106	0.464719	-4.49963	6.80721e-06	0.000106638	Mid-log	Decreased Expression
1068	yjbR	1100.23	-2.5936	0.443061	-5.85382	4.80415e-09	1.66824e-07	Mid-log	Decreased Expression
1069	yjcC	194.756	-1.37373	0.543018	-2.5298	0.0114126	0.0482805	Mid-log	Decreased Expression
1070	yjdI	89.5307	-3.68866	0.681281	-5.4143	6.15298e-08	1.68658e-06	Mid-log	Decreased Expression
1071	yjdJ	165.889	-2.64573	0.641817	-4.12224	3.75202e-05	0.000463937	Mid-log	Decreased Expression
1072	yjdN	222.27	-2.50086	0.524973	-4.7638	1.89985e-06	3.55008e-05	Mid-log	Decreased Expression
1073	yjeH	545.926	-1.60491	0.451699	-3.55306	0.00038078	0.00323159	Mid-log	Decreased Expression
1074	yjgH	123.616	-2.64452	0.799846	-3.30629	0.000945416	0.00686333	Mid-log	Decreased Expression
1075	yjgX	625.587	-1.26317	0.485876	-2.59978	0.00932822	0.0416175	Mid-log	Decreased Expression
1076	yjiG	1977.53	-3.10709	0.558256	-5.5657	2.61095e-08	8.05913e-07	Mid-log	Decreased Expression
1077	yjiH	2867.47	-3.48691	0.563521	-6.18772	6.10388e-10	2.37709e-08	Mid-log	Decreased Expression
1078	yjiN	475.249	-2.37974	0.46795	-5.08547	3.66724e-07	8.04284e-06	Mid-log	Decreased Expression
1079	yjiT	270.618	-2.20106	0.576519	-3.81784	0.000134623	0.00137158	Mid-log	Decreased Expression
1080	yjiV	439.493	-2.12345	0.60785	-3.49338	0.000476946	0.00395116	Mid-log	Decreased Expression
1081	yjiY	648.591	-2.51461	0.892677	-2.81693	0.00484852	0.0252574	Mid-log	Decreased Expression
1082	yjjI	6257.21	-2.64809	0.546123	-4.8489	1.24149e-06	2.40619e-05	Mid-log	Decreased Expression
1083	yjjP	207.021	-1.5382	0.495608	-3.10366	0.00191141	0.012216	Mid-log	Decreased Expression
1084	yjjU	1356.6	-3.37051	0.870434	-3.87222	0.000107848	0.00115231	Mid-log	Decreased Expression
1085	yjjV	706.813	-2.48218	0.646909	-3.83699	0.000124554	0.00129109	Mid-log	Decreased Expression
1086	yjjW	1443.47	-2.78774	0.69998	-3.98259	6.81674e-05	0.000773988	Mid-log	Decreased Expression
1087	yjtD	430.367	-2.22729	0.605366	-3.67924	0.000233932	0.00215186	Mid-log	Decreased Expression
1088	yliI	1345.56	-3.91087	0.52334	-7.47291	7.84427e-14	6.31672e-12	Mid-log	Decreased Expression
1089	ymdB	603.494	-2.15878	0.501144	-4.30771	1.64955e-05	0.000229889	Mid-log	Decreased Expression
1090	ymdF	183.998	-3.28865	0.620352	-5.30126	1.15004e-07	2.90439e-06	Mid-log	Decreased Expression
1091	ymgA	106.228	-3.27613	0.661571	-4.95205	7.34354e-07	1.50003e-05	Mid-log	Decreased Expression
1092	ymgC	210.048	-5.60252	1.07763	-5.19892	2.00454e-07	4.71917e-06	Mid-log	Decreased Expression
1093	ymgE	45.4515	-2.39083	0.820376	-2.91431	0.00356478	0.0199656	Mid-log	Decreased Expression
1094	yncG	138.631	-2.96165	0.574247	-5.15745	2.50333e-07	5.70021e-06	Mid-log	Decreased Expression
1095	ynfB	431.408	-1.74792	0.487219	-3.58754	0.000333815	0.00290398	Mid-log	Decreased Expression
1096	ynfE	2560.8	-3.7474	0.556011	-6.73979	1.58617e-11	8.69679e-10	Mid-log	Decreased Expression
1097	ynfF	3086.56	-2.36152	0.456679	-5.17108	2.32751e-07	5.38818e-06	Mid-log	Decreased Expression
1098	ynfG	773.946	-1.35814	0.448747	-3.02652	0.00247389	0.0151048	Mid-log	Decreased Expression
1099	ynfK	1916.09	-3.47369	0.66188	-5.24822	1.53577e-07	3.75896e-06	Mid-log	Decreased Expression
1100	ynjA	451.724	-2.31681	0.746132	-3.1051	0.00190216	0.0121943	Mid-log	Decreased Expression
1101	ynjB	914.697	-2.01257	0.695184	-2.89501	0.0037914	0.021009	Mid-log	Decreased Expression
1102	yoaB	729.741	-1.29011	0.491793	-2.62328	0.00870878	0.0397475	Mid-log	Decreased Expression
1103	yoaC	191.38	-2.04575	0.655353	-3.1216	0.0017987	0.0116566	Mid-log	Decreased Expression
1104	yoaK	67.3888	-2.48126	0.677161	-3.66422	0.000248098	0.00225234	Mid-log	Decreased Expression
1105	yobF	3657.76	-1.9906	0.573265	-3.47239	0.000515851	0.00424375	Mid-log	Decreased Expression
1106	yodC	244.05	-2.14733	0.670445	-3.20284	0.00136079	0.00933579	Mid-log	Decreased Expression
1107	yodD	413.091	-2.73942	0.478259	-5.7279	1.01683e-08	3.33633e-07	Mid-log	Decreased Expression
1108	yoeD	20.3491	-3.07561	1.11354	-2.76201	0.00574465	0.0286129	Mid-log	Decreased Expression
1109	yoeF	187.623	-2.13259	0.536386	-3.97586	7.01258e-05	0.000787639	Mid-log	Decreased Expression
1110	yoeG	95.56	-2.695	0.826611	-3.2603	0.00111295	0.00786047	Mid-log	Decreased Expression
1111	yohC	334.419	-3.02046	0.580846	-5.20011	1.99173e-07	4.71917e-06	Mid-log	Decreased Expression
1112	yohD	674.461	-1.2309	0.470791	-2.61453	0.00893505	0.0403384	Mid-log	Decreased Expression
1113	yohF	382.992	-1.92295	0.45645	-4.21285	2.52174e-05	0.000329407	Mid-log	Decreased Expression
1114	yohJ	122.043	-2.88466	0.610276	-4.72682	2.28067e-06	4.08669e-05	Mid-log	Decreased Expression
1115	yohK	199.837	-2.85435	0.581561	-4.90808	9.19744e-07	1.85148e-05	Mid-log	Decreased Expression
1116	ypfG	572.979	-1.5604	0.442501	-3.52631	0.000421386	0.00355449	Mid-log	Decreased Expression
1117	yphA	164.796	-3.03135	0.591733	-5.12284	3.00966e-07	6.77905e-06	Mid-log	Decreased Expression
1118	yqaE	80.8424	-2.83363	0.636754	-4.45012	8.58211e-06	0.000129571	Mid-log	Decreased Expression
1119	yqfA	3297.8	-2.38124	0.465546	-5.11493	3.13863e-07	7.03154e-06	Mid-log	Decreased Expression
1120	yrbL	8374.6	-1.39534	0.415225	-3.36044	0.00077818	0.00586379	Mid-log	Decreased Expression
1121	yrdA	3595.14	-1.40475	0.436914	-3.21516	0.00130371	0.00897941	Mid-log	Decreased Expression
1122	yrdF	190.758	-2.02829	0.683025	-2.96956	0.00298224	0.0175028	Mid-log	Decreased Expression
1123	ysgA	1279.98	-2.66041	0.47816	-5.56384	2.63894e-08	8.08565e-07	Mid-log	Decreased Expression
1124	ytfE	185.612	-1.86241	0.702921	-2.64953	0.00806029	0.0373607	Mid-log	Decreased Expression
1125	ytfL	1069.22	-1.21615	0.43527	-2.79401	0.00520591	0.026679	Mid-log	Decreased Expression
1126	ytjA	374.456	-2.86127	0.536505	-5.33317	9.65132e-08	2.4673e-06	Mid-log	Decreased Expression
1127	yzgL	96.6992	-2.68603	0.789052	-3.40412	0.000663765	0.00516028	Mid-log	Decreased Expression
1128	zapC	424.825	-2.94325	0.500822	-5.87684	4.18184e-09	1.46435e-07	Mid-log	Decreased Expression
1129	zntR	1005.38	-1.68211	0.480278	-3.50236	0.00046116	0.00384331	Mid-log	Decreased Expression
1130	znuC	1100.9	-1.1673	0.437731	-2.66671	0.00765983	0.0357831	Mid-log	Decreased Expression
1131	zupT	1249.75	-1.93761	0.525846	-3.68475	0.00022893	0.00211519	Mid-log	Decreased Expression
1132	zwf	4024.04	-2.50767	0.685234	-3.65958	0.000252625	0.00227854	Mid-log	Decreased Expression
1133	ackA	5219.74	-1.57632	0.548373	-2.87454	0.0040462	0.0431961	36h	Decreased Expression
1134	adhE	10498.5	-2.07067	0.620701	-3.33602	0.00084986	0.0131039	36h	Decreased Expression
1135	adhP	6335.92	-2.78188	0.772571	-3.60081	0.000317228	0.00620188	36h	Decreased Expression
1136	alaE	3022.26	-3.9683	0.68088	-5.82819	5.60301e-09	5.45093e-07	36h	Decreased Expression
1137	aldB	11467.1	-2.81757	0.979526	-2.87647	0.00402156	0.0431961	36h	Decreased Expression
1138	amyA	1552.77	-2.72383	0.525521	-5.1831	2.1823e-07	1.3113e-05	36h	Decreased Expression
1139	aqpZ	256.441	-2.74062	0.711514	-3.85181	0.000117249	0.00280163	36h	Decreased Expression
1140	arcA	9829.8	-1.62153	0.549861	-2.94898	0.0031882	0.0362868	36h	Decreased Expression
1141	arnA	666.301	-2.26433	0.62285	-3.63543	0.000277515	0.00567127	36h	Decreased Expression
1142	arnD	111.657	-4.73173	1.33717	-3.53862	0.000402229	0.00740065	36h	Decreased Expression
1143	aroM	865.002	-2.83375	0.557819	-5.08005	3.77342e-07	2.14142e-05	36h	Decreased Expression
1144	asnB	6937.29	-1.85177	0.54765	-3.38131	0.000721409	0.0118292	36h	Decreased Expression
1145	aspA	9953.54	-1.58896	0.510271	-3.11396	0.00184591	0.0237517	36h	Decreased Expression
1146	atoS	246.132	-1.71422	0.587678	-2.91694	0.00353484	0.0391419	36h	Decreased Expression
1147	bfd	480.849	-3.07067	0.741985	-4.13845	3.49654e-05	0.00109899	36h	Decreased Expression
1148	bfr	1146.56	-2.45971	0.754411	-3.26044	0.00111239	0.0164682	36h	Decreased Expression
1149	blc	705.163	-2.12833	0.563552	-3.77663	0.000158962	0.00361282	36h	Decreased Expression
1150	bluF	1357.37	-3.15104	0.735972	-4.28147	1.85663e-05	0.000680608	36h	Decreased Expression
1151	bolA	6191.49	-2.93927	0.814081	-3.61054	0.000305563	0.00600255	36h	Decreased Expression
1152	bsmA	1744.74	-2.87944	0.605205	-4.75779	1.95722e-06	9.52048e-05	36h	Decreased Expression
1153	bssR	19442.2	-5.35437	0.715711	-7.4812	7.36486e-14	2.14949e-11	36h	Decreased Expression
1154	bssS	1790.46	-2.21682	0.572862	-3.86973	0.000108955	0.00268187	36h	Decreased Expression
1155	btuD	394.637	-5.87637	1.49903	-3.92013	8.85027e-05	0.00226014	36h	Decreased Expression
1156	cbpA	1992.86	-2.01234	0.574134	-3.50499	0.000456618	0.00818308	36h	Decreased Expression
1157	cdd	4782.6	-4.95192	0.68365	-7.24336	4.37718e-13	1.11782e-10	36h	Decreased Expression
1158	chaB	125.547	-2.88407	0.637858	-4.52149	6.14066e-06	0.000248423	36h	Decreased Expression
1159	chbC	316.756	-1.7726	0.560268	-3.16384	0.00155701	0.0209741	36h	Decreased Expression
1160	clsA	991.021	-2.31263	0.710406	-3.25537	0.00113247	0.0167049	36h	Decreased Expression
1161	coaE	567.648	-1.84006	0.53319	-3.45103	0.000558448	0.00950757	36h	Decreased Expression
1162	cpdB	754.612	-1.73792	0.558931	-3.10937	0.00187487	0.0239398	36h	Decreased Expression
1163	csgD	253.2	-3.53714	0.974526	-3.6296	0.000283863	0.00571362	36h	Decreased Expression
1164	csgE	80.8896	-3.5726	0.999099	-3.57582	0.000349128	0.00660433	36h	Decreased Expression
1165	csgF	39.6426	-2.92487	1.0064	-2.90628	0.00365757	0.0402826	36h	Decreased Expression
1166	csgG	263.489	-2.5722	0.612121	-4.20211	2.64435e-05	0.000892959	36h	Decreased Expression
1167	csiE	2529.52	-2.63079	0.520048	-5.05875	4.22024e-07	2.33026e-05	36h	Decreased Expression
1168	csiR	1746.96	-2.31449	0.597519	-3.87349	0.000107286	0.0026568	36h	Decreased Expression
1169	cycA	5973.1	-1.74645	0.587002	-2.97521	0.0029279	0.0340837	36h	Decreased Expression
1170	cysB	7682.74	-3.24315	0.683385	-4.74572	2.07763e-06	9.9873e-05	36h	Decreased Expression
1171	cysQ	1212.89	-2.8193	0.566728	-4.97469	6.53507e-07	3.46783e-05	36h	Decreased Expression
1172	dadA	12827	-2.089	0.5828	-3.58443	0.000337815	0.00645007	36h	Decreased Expression
1173	dhaK	3182.84	-5.58558	1.04803	-5.32962	9.84188e-08	6.48612e-06	36h	Decreased Expression
1174	dhaL	900.7	-4.26833	0.950271	-4.4917	7.06577e-06	0.000282256	36h	Decreased Expression
1175	dhaM	1705.47	-3.05784	0.834112	-3.66599	0.000246386	0.00511031	36h	Decreased Expression
1176	dkgA	3260.06	-2.21199	0.744577	-2.9708	0.00297026	0.0344787	36h	Decreased Expression
1177	dmlA	339.862	-3.07481	0.59297	-5.18544	2.15506e-07	1.3113e-05	36h	Decreased Expression
1178	dmlR	444.525	-3.49106	0.59064	-5.91064	3.40772e-09	3.78731e-07	36h	Decreased Expression
1179	dosC	287.423	-3.05648	0.662159	-4.61593	3.91343e-06	0.000171938	36h	Decreased Expression
1180	dosP	260.605	-1.99704	0.6324	-3.15787	0.00158924	0.0212906	36h	Decreased Expression
1181	dsrA	474.229	-4.02054	0.680957	-5.90425	3.54246e-09	3.80908e-07	36h	Decreased Expression
1182	dtpB	1723.82	-2.32069	0.614536	-3.77633	0.000159155	0.00361282	36h	Decreased Expression
1183	fbaB	6435.06	-2.79911	0.838177	-3.33953	0.00083921	0.0130193	36h	Decreased Expression
1184	feaR	996.309	-2.32405	0.587727	-3.9543	7.67596e-05	0.00203662	36h	Decreased Expression
1185	fliC	1493.29	-2.51768	0.596974	-4.21741	2.47125e-05	0.000848532	36h	Decreased Expression
1186	focA	4172.05	-2.70555	0.699668	-3.86691	0.000110224	0.0026873	36h	Decreased Expression
1187	folX	538.007	-2.32347	0.574115	-4.04705	5.18663e-05	0.00146156	36h	Decreased Expression
1188	gabP	3762.09	-2.58661	0.897441	-2.8822	0.00394907	0.0428322	36h	Decreased Expression
1189	gadA	1912.92	-4.37133	0.535408	-8.16447	3.22845e-16	1.31914e-13	36h	Decreased Expression
1190	gadB	3192.4	-5.0471	0.5253	-9.60803	7.39486e-22	7.55385e-19	36h	Decreased Expression
1191	gadC	3719.88	-5.80195	0.51915	-11.1759	5.35332e-29	1.09368e-25	36h	Decreased Expression
1192	gadE	1819.64	-7.00545	0.745284	-9.3997	5.47196e-21	4.47169e-18	36h	Decreased Expression
1193	gadW	470.533	-3.5679	0.660701	-5.40018	6.6575e-08	4.53376e-06	36h	Decreased Expression
1194	gadX	1394.11	-3.72982	0.589788	-6.32401	2.54868e-10	3.857e-08	36h	Decreased Expression
1195	garD	774.173	-2.91024	0.934841	-3.11309	0.00185139	0.0237517	36h	Decreased Expression
1196	garK	455.68	-2.32234	0.806419	-2.87981	0.0039791	0.0428986	36h	Decreased Expression
1197	garL	477.063	-3.76234	1.29086	-2.91461	0.00356139	0.0393293	36h	Decreased Expression
1198	garP	1733.78	-5.49829	1.4394	-3.81985	0.000133531	0.00313567	36h	Decreased Expression
1199	garR	756.064	-3.87874	1.15538	-3.3571	0.000787646	0.0125716	36h	Decreased Expression
1200	gatA	7251.69	-3.69145	0.517437	-7.1341	9.74212e-13	2.21146e-10	36h	Decreased Expression
1201	gatB	3483.56	-3.4335	0.544163	-6.30968	2.79606e-10	4.08025e-08	36h	Decreased Expression
1202	gatC	13029.9	-3.26153	0.521726	-6.25143	4.06713e-10	5.73045e-08	36h	Decreased Expression
1203	gatD	5206.8	-3.74978	0.533039	-7.03472	1.99661e-12	4.07907e-10	36h	Decreased Expression
1204	gatR	730.415	-3.18447	0.579066	-5.49932	3.8125e-08	2.78177e-06	36h	Decreased Expression
1205	gatY	28273	-3.25459	0.54245	-5.9998	1.97566e-09	2.37428e-07	36h	Decreased Expression
1206	gatZ	39338	-3.59178	0.506613	-7.0898	1.3431e-12	2.88838e-10	36h	Decreased Expression
1207	ggt	1305.25	-2.3493	0.661765	-3.55006	0.000385143	0.00718582	36h	Decreased Expression
1208	glgS	1068.34	-3.67367	1.19561	-3.07264	0.00212178	0.0261132	36h	Decreased Expression
1209	glk	1916.58	-1.52439	0.508276	-2.99913	0.0027075	0.0322532	36h	Decreased Expression
1210	glsA	356.389	-2.4149	0.567865	-4.2526	2.11306e-05	0.000750781	36h	Decreased Expression
1211	gmr	1288.46	-2.20371	0.524667	-4.20021	2.66665e-05	0.000893109	36h	Decreased Expression
1212	gspO	582.017	-2.47317	0.536978	-4.60573	4.1103e-06	0.000178667	36h	Decreased Expression
1213	hdeA	2113.77	-5.75437	0.621625	-9.25698	2.10287e-20	1.43205e-17	36h	Decreased Expression
1214	hdeB	1187.45	-6.52921	0.583671	-11.1865	4.75044e-29	1.09368e-25	36h	Decreased Expression
1215	hdeD	672.008	-5.33778	0.645934	-8.26366	1.41267e-16	6.41353e-14	36h	Decreased Expression
1216	hyaA	302.411	-1.93617	0.654165	-2.95975	0.00307885	0.0352385	36h	Decreased Expression
1217	insP	141.393	-2.78274	0.65038	-4.27863	1.88049e-05	0.000680608	36h	Decreased Expression
1218	katE	6689.2	-2.64756	0.778385	-3.40135	0.000670544	0.0111309	36h	Decreased Expression
1219	ldtA	1308.83	-3.13958	0.558953	-5.6169	1.94413e-08	1.58874e-06	36h	Decreased Expression
1220	ldtE	3458.1	-2.7025	0.686177	-3.93848	8.1999e-05	0.00214037	36h	Decreased Expression
1221	lrhA	3522.31	-2.03494	0.578255	-3.5191	0.000433011	0.00786348	36h	Decreased Expression
1222	lsrA	386.738	-3.32013	0.610859	-5.43519	5.47389e-08	3.92391e-06	36h	Decreased Expression
1223	lsrB	444.048	-3.72419	0.638863	-5.8294	5.56268e-09	5.45093e-07	36h	Decreased Expression
1224	lsrD	224.414	-2.73411	0.590782	-4.62796	3.69293e-06	0.000165174	36h	Decreased Expression
1225	lsrF	329.818	-3.77497	0.590183	-6.39627	1.59219e-10	2.71071e-08	36h	Decreased Expression
1226	lsrG	202.283	-3.32426	0.645068	-5.15334	2.55883e-07	1.49363e-05	36h	Decreased Expression
1227	lsrK	1133.24	-3.06276	0.533731	-5.73839	9.55781e-09	8.67849e-07	36h	Decreased Expression
1228	lsrR	416.185	-2.69704	0.568974	-4.74017	2.13536e-06	0.000101454	36h	Decreased Expression
1229	lysU	2592.19	-2.67858	0.685488	-3.90756	9.32344e-05	0.00236618	36h	Decreased Expression
1230	malE	207.978	-2.01653	0.622971	-3.23696	0.00120812	0.0171405	36h	Decreased Expression
1231	malK	174.455	-2.06928	0.637102	-3.24796	0.00116235	0.0168679	36h	Decreased Expression
1232	malP	1132.1	-2.24137	0.671294	-3.33887	0.000841191	0.0130193	36h	Decreased Expression
1233	manA	1694.17	-1.93008	0.612768	-3.14977	0.00163397	0.0218182	36h	Decreased Expression
1234	marC	556.18	-2.36433	0.57194	-4.13387	3.56704e-05	0.00110416	36h	Decreased Expression
1235	mdfA	407.512	-2.42772	0.532095	-4.56257	5.05306e-06	0.000210682	36h	Decreased Expression
1236	mdtA	629.139	-5.31893	0.776621	-6.84881	7.44643e-12	1.44886e-09	36h	Decreased Expression
1237	mdtE	456.535	-3.05085	0.549583	-5.55121	2.83696e-08	2.18714e-06	36h	Decreased Expression
1238	mdtF	1081.82	-1.96412	0.515173	-3.81254	0.000137543	0.00321144	36h	Decreased Expression
1239	mdtM	389.617	-2.28517	0.556727	-4.10465	4.04933e-05	0.00120682	36h	Decreased Expression
1240	mgtA	11403.3	-4.36615	0.81286	-5.37135	7.81515e-08	5.23487e-06	36h	Decreased Expression
1241	minD	2269.27	-2.46127	0.694801	-3.5424	0.000396499	0.00733074	36h	Decreased Expression
1242	minE	538.254	-2.04759	0.686716	-2.98172	0.00286636	0.0335586	36h	Decreased Expression
1243	mlrA	1240.75	-1.96977	0.636446	-3.09496	0.00196839	0.0245959	36h	Decreased Expression
1244	mntH	5317.46	-2.04866	0.722389	-2.83596	0.00456886	0.0467738	36h	Decreased Expression
1245	mocA	383.075	-2.23432	0.545046	-4.09933	4.14346e-05	0.001218	36h	Decreased Expression
1246	msrC	576.507	-1.66027	0.560697	-2.96109	0.00306551	0.0351844	36h	Decreased Expression
1247	mtfA	1239.41	-2.78692	0.562402	-4.95538	7.21897e-07	3.68709e-05	36h	Decreased Expression
1248	narU	946.457	-4.74114	0.597314	-7.93744	2.06403e-15	7.02801e-13	36h	Decreased Expression
1249	narY	1017.6	-2.89748	0.616658	-4.69868	2.61852e-06	0.000118986	36h	Decreased Expression
1250	narZ	2407.11	-3.02414	0.557699	-5.42253	5.87629e-08	4.13975e-06	36h	Decreased Expression
1251	nrdF	318.018	-1.8082	0.558612	-3.23695	0.00120814	0.0171405	36h	Decreased Expression
1252	nrdH	270.774	-1.83686	0.614869	-2.98741	0.00281353	0.0333062	36h	Decreased Expression
1253	nupC	1676.58	-1.50872	0.521145	-2.89502	0.00379137	0.0415323	36h	Decreased Expression
1254	ompT	427.386	-3.0299	0.91197	-3.32237	0.000892554	0.0135575	36h	Decreased Expression
1255	osmB	1014	-2.52361	0.89403	-2.82274	0.00476151	0.0481572	36h	Decreased Expression
1256	osmE	830.827	-2.62767	0.880752	-2.98344	0.00285031	0.0334665	36h	Decreased Expression
1257	otsA	4679.95	-3.49843	0.516456	-6.77391	1.25344e-11	2.32799e-09	36h	Decreased Expression
1258	otsB	2022.13	-3.34583	0.752048	-4.44896	8.62857e-06	0.000332607	36h	Decreased Expression
1259	patA	5667.46	-2.86351	0.759971	-3.76793	0.000164609	0.00369319	36h	Decreased Expression
1260	patD	4483.61	-2.95274	0.814345	-3.62591	0.000287947	0.0057674	36h	Decreased Expression
1261	pfkB	2120.1	-2.60767	0.513969	-5.0736	3.90362e-07	2.18496e-05	36h	Decreased Expression
1262	pgsA	604.918	-1.51769	0.52779	-2.87556	0.00403316	0.0431961	36h	Decreased Expression
1263	phoH	2649.72	-1.67372	0.57312	-2.92037	0.00349617	0.0389246	36h	Decreased Expression
1264	potF	953.058	-3.48759	0.569114	-6.1281	8.89327e-10	1.10115e-07	36h	Decreased Expression
1265	potG	356.077	-2.2815	0.538753	-4.23478	2.28775e-05	0.000798953	36h	Decreased Expression
1266	potH	181.17	-1.84014	0.562739	-3.26998	0.00107555	0.0159806	36h	Decreased Expression
1267	poxB	3819.05	-2.56616	0.740584	-3.46506	0.000530122	0.00911068	36h	Decreased Expression
1268	pphA	1175.59	-3.12055	0.54367	-5.73979	9.47955e-09	8.67849e-07	36h	Decreased Expression
1269	prpB	5751.4	-3.50643	1.08195	-3.24083	0.0011918	0.0170867	36h	Decreased Expression
1270	prpC	5753.48	-3.51327	0.99105	-3.545	0.000392612	0.00729188	36h	Decreased Expression
1271	prpD	10739.8	-3.86331	1.06384	-3.63146	0.000281827	0.00570544	36h	Decreased Expression
1272	prpE	7535.58	-3.97013	0.984729	-4.0317	5.53756e-05	0.00154976	36h	Decreased Expression
1273	psiF	779.714	-2.6225	0.871481	-3.00925	0.00261894	0.0312895	36h	Decreased Expression
1274	pspB	6171.06	-5.54827	1.32302	-4.19365	2.74499e-05	0.000911872	36h	Decreased Expression
1275	ptsP	2772.05	-1.80349	0.632463	-2.85154	0.00435077	0.0454661	36h	Decreased Expression
1276	pykF	9728	-2.18863	0.544438	-4.01999	5.82009e-05	0.00161775	36h	Decreased Expression
1277	rfbB	2631.59	-2.79415	0.777463	-3.59394	0.00032572	0.00630262	36h	Decreased Expression
1278	rimJ	429.747	-1.94627	0.57008	-3.41402	0.000640108	0.0107192	36h	Decreased Expression
1279	rnc	1313.41	-1.74704	0.605421	-2.88567	0.00390584	0.0425581	36h	Decreased Expression
1280	rpoS	39847.2	-1.79431	0.613955	-2.92254	0.00347193	0.0387604	36h	Decreased Expression
1281	rppH	2034.59	-2.27392	0.662631	-3.43165	0.000599911	0.0101291	36h	Decreased Expression
1282	rssB	1600.3	-2.37366	0.55876	-4.24808	2.15614e-05	0.000759483	36h	Decreased Expression
1283	sbmC	1626.56	-2.23617	0.542852	-4.1193	3.80022e-05	0.00115878	36h	Decreased Expression
1284	slyB	7059.88	-2.65902	0.59963	-4.43444	9.23126e-06	0.000352513	36h	Decreased Expression
1285	smf	1639.91	-2.14795	0.707084	-3.03776	0.00238344	0.0287279	36h	Decreased Expression
1286	speG	623.907	-1.54158	0.541105	-2.84895	0.00438631	0.045582	36h	Decreased Expression
1287	sugE	697.497	-1.89791	0.620436	-3.059	0.0022208	0.0271683	36h	Decreased Expression
1288	talA	5786.02	-2.73083	0.880058	-3.10301	0.00191563	0.0241582	36h	Decreased Expression
1289	tam	586.969	-2.72552	0.645755	-4.22068	2.4357e-05	0.000843412	36h	Decreased Expression
1290	tonB	1213.28	-2.3257	0.630642	-3.68783	0.000226176	0.00483851	36h	Decreased Expression
1291	treA	719.72	-2.1057	0.626576	-3.36065	0.000777602	0.0124599	36h	Decreased Expression
1292	treF	1309.84	-3.24976	0.590772	-5.50087	3.7792e-08	2.78177e-06	36h	Decreased Expression
1293	udp	9480.74	-2.06437	0.71176	-2.90038	0.00372711	0.0409381	36h	Decreased Expression
1294	uspB	887.179	-3.57425	0.576502	-6.1999	5.64984e-10	7.21414e-08	36h	Decreased Expression
1295	uspC	205.378	-1.95225	0.620962	-3.14391	0.00166709	0.0221881	36h	Decreased Expression
1296	uspE	7959.35	-1.81024	0.559953	-3.23284	0.00122568	0.0172694	36h	Decreased Expression
1297	uspF	593.539	-2.46382	0.585924	-4.20502	2.61061e-05	0.000888914	36h	Decreased Expression
1298	uspG	1640.57	-2.06928	0.584952	-3.53752	0.000403903	0.00740065	36h	Decreased Expression
1299	uvrY	1342.26	-2.80302	0.830064	-3.37687	0.000733152	0.0118875	36h	Decreased Expression
1300	wrbA	3727.07	-3.41922	0.727727	-4.6985	2.62084e-06	0.000118986	36h	Decreased Expression
1301	xylA	352.661	-1.91854	0.539456	-3.55644	0.00037591	0.00704572	36h	Decreased Expression
1302	xylB	312.804	-1.87853	0.537586	-3.49439	0.000475147	0.00836955	36h	Decreased Expression
1303	yaeH	1693.41	-1.82934	0.588953	-3.10608	0.00189583	0.0240759	36h	Decreased Expression
1304	yahK	867.932	-2.04942	0.66113	-3.09988	0.00193601	0.0243401	36h	Decreased Expression
1305	yahO	621.377	-4.60549	0.638032	-7.21828	5.26506e-13	1.26547e-10	36h	Decreased Expression
1306	ybdK	1611	-2.61628	0.629529	-4.15593	3.23971e-05	0.00103418	36h	Decreased Expression
1307	ybdR	500.633	-1.96796	0.588344	-3.34492	0.000823064	0.0128503	36h	Decreased Expression
1308	ybgA	456.925	-2.09032	0.540852	-3.86487	0.000111149	0.0026873	36h	Decreased Expression
1309	ybgS	2295.73	-3.41952	1.0986	-3.11262	0.00185433	0.0237517	36h	Decreased Expression
1310	ybiI	203.544	-1.64249	0.567689	-2.89329	0.00381228	0.0416496	36h	Decreased Expression
1311	ybjG	684.808	-2.52455	0.592894	-4.25801	2.06258e-05	0.000739273	36h	Decreased Expression
1312	ybjL	1777.74	-2.82154	0.679931	-4.14974	3.32852e-05	0.00105429	36h	Decreased Expression
1313	ycaD	1742.17	-2.99946	0.82784	-3.62323	0.000290948	0.00579908	36h	Decreased Expression
1314	yccJ	2410.72	-2.65842	0.822037	-3.23394	0.00122094	0.0172622	36h	Decreased Expression
1315	ycdZ	2829.18	-3.66625	0.88958	-4.12133	3.767e-05	0.00115729	36h	Decreased Expression
1316	yceA	606.297	-2.16749	0.605831	-3.57771	0.000346619	0.00658738	36h	Decreased Expression
1317	yceH	467.768	-2.21501	0.540623	-4.09715	4.1826e-05	0.00122072	36h	Decreased Expression
1318	yceM	456.317	-1.98741	0.567666	-3.50102	0.000463477	0.00826972	36h	Decreased Expression
1319	ycgB	20232.5	-4.48057	0.857371	-5.22594	1.73276e-07	1.08924e-05	36h	Decreased Expression
1320	ycgL	359.668	-1.7869	0.54524	-3.27727	0.00104816	0.0156878	36h	Decreased Expression
1321	ycgY	74.9123	-2.48907	0.728819	-3.41521	0.000637322	0.0107164	36h	Decreased Expression
1322	ychH	8230.37	-2.65065	0.583474	-4.54287	5.54934e-06	0.000226746	36h	Decreased Expression
1323	yciC	1609.25	-1.68034	0.562882	-2.98524	0.00283355	0.0333656	36h	Decreased Expression
1324	yciT	347.376	-1.88037	0.599372	-3.13723	0.00170553	0.02248	36h	Decreased Expression
1325	yciZ	102.326	-2.56204	0.649513	-3.94456	7.99466e-05	0.0021075	36h	Decreased Expression
1326	ydaM	1019.66	-3.07798	0.740409	-4.15713	3.2227e-05	0.00103418	36h	Decreased Expression
1327	ydbC	419.089	-2.43719	0.542778	-4.49022	7.11513e-06	0.000282256	36h	Decreased Expression
1328	ydcK	455.346	-2.36431	0.566562	-4.17308	3.00514e-05	0.000977089	36h	Decreased Expression
1329	ydcL	546.818	-2.72626	0.609916	-4.46988	7.82621e-06	0.00030748	36h	Decreased Expression
1330	ydcS	6842.28	-5.431	0.739848	-7.34071	2.12469e-13	5.78766e-11	36h	Decreased Expression
1331	ydcT	3316.17	-4.70465	0.854336	-5.50679	3.65435e-08	2.76513e-06	36h	Decreased Expression
1332	ydcU	2199.11	-3.70117	0.757634	-4.88517	1.0334e-06	5.21295e-05	36h	Decreased Expression
1333	ydcV	2348.31	-3.82568	0.990541	-3.86221	0.000112366	0.00270074	36h	Decreased Expression
1334	yddM	1472.67	-1.5466	0.519717	-2.97584	0.00292186	0.0340837	36h	Decreased Expression
1335	ydeE	387.087	-1.8727	0.581372	-3.22118	0.00127664	0.0178643	36h	Decreased Expression
1336	ydeI	468.187	-3.43421	0.687364	-4.9962	5.84712e-07	3.18551e-05	36h	Decreased Expression
1337	ydeT	236.749	-2.61356	0.819101	-3.19077	0.00141893	0.0193258	36h	Decreased Expression
1338	ydgA	4537.62	-2.37224	0.515429	-4.60247	4.17517e-06	0.000179576	36h	Decreased Expression
1339	ydhL	187.593	-1.83319	0.60538	-3.02817	0.00246044	0.0295686	36h	Decreased Expression
1340	ydiZ	480.108	-2.44019	0.608033	-4.01326	5.98863e-05	0.00165335	36h	Decreased Expression
1341	yeaG	34587.9	-3.83094	1.0538	-3.63536	0.000277595	0.00567127	36h	Decreased Expression
1342	yeaH	7236.27	-4.09229	0.896824	-4.56309	5.04058e-06	0.000210682	36h	Decreased Expression
1343	yeaP	2152.48	-3.38069	0.830057	-4.07285	4.64418e-05	0.00134582	36h	Decreased Expression
1344	yeaY	3405.81	-1.46911	0.521646	-2.81629	0.00485813	0.0490132	36h	Decreased Expression
1345	yebW	493.747	-3.42366	0.661372	-5.17659	2.25975e-07	1.33816e-05	36h	Decreased Expression
1346	yedI	667.639	-1.96079	0.555333	-3.53084	0.00041424	0.00755618	36h	Decreased Expression
1347	yedK	94.9083	-2.12177	0.663493	-3.19788	0.00138443	0.0189912	36h	Decreased Expression
1348	yedP	2542.06	-3.27437	0.642752	-5.09429	3.50048e-07	2.0145e-05	36h	Decreased Expression
1349	yedQ	2144.61	-1.79671	0.630029	-2.85179	0.00434734	0.0454661	36h	Decreased Expression
1350	yedS	629.899	-3.1313	0.630537	-4.96609	6.8317e-07	3.57876e-05	36h	Decreased Expression
1351	yedY	569.709	-2.26899	0.627961	-3.61327	0.000302357	0.00596826	36h	Decreased Expression
1352	yedZ	239.137	-2.42346	0.588877	-4.11539	3.8652e-05	0.00116987	36h	Decreased Expression
1353	yeeA	1207.23	-2.68137	0.540826	-4.95791	7.12544e-07	3.68539e-05	36h	Decreased Expression
1354	yeeO	405.439	-2.49136	0.737177	-3.37959	0.000725929	0.0118292	36h	Decreased Expression
1355	yegS	478.638	-2.07772	0.726226	-2.86099	0.00422326	0.0443605	36h	Decreased Expression
1356	yeiE	1509.01	-1.75625	0.540801	-3.24749	0.00116428	0.0168679	36h	Decreased Expression
1357	yfcG	337.402	-2.58179	0.629164	-4.10352	4.06906e-05	0.00120682	36h	Decreased Expression
1358	yfdC	183.086	-2.14734	0.683317	-3.14253	0.00167496	0.0222204	36h	Decreased Expression
1359	yfeC	355.795	-2.46965	0.659134	-3.74681	0.000179099	0.00393441	36h	Decreased Expression
1360	yfeO	1047.9	-1.8998	0.51806	-3.66714	0.000245282	0.00511031	36h	Decreased Expression
1361	yffB	212.103	-1.8095	0.593073	-3.05105	0.00228042	0.0277315	36h	Decreased Expression
1362	yfjT	147.133	-2.43231	0.661683	-3.67594	0.000236976	0.00496556	36h	Decreased Expression
1363	ygaC	587.304	-2.5224	0.586989	-4.29719	1.72976e-05	0.000642529	36h	Decreased Expression
1364	ygaU	3576.83	-2.1974	0.676616	-3.24763	0.00116371	0.0168679	36h	Decreased Expression
1365	ygeV	1060.85	-2.42695	0.51358	-4.72556	2.2948e-06	0.000107777	36h	Decreased Expression
1366	yghX	465.181	-2.52309	0.727912	-3.4662	0.000527862	0.00911068	36h	Decreased Expression
1367	yhcO	184.631	-2.37429	0.643176	-3.69151	0.000222927	0.0047941	36h	Decreased Expression
1368	yhdW	271.658	-2.21549	0.564476	-3.92485	8.67825e-05	0.00223015	36h	Decreased Expression
1369	yhiD	157.542	-3.86917	0.68848	-5.61987	1.91102e-08	1.58874e-06	36h	Decreased Expression
1370	yhjD	1003.9	-2.25606	0.732516	-3.07988	0.00207087	0.0255636	36h	Decreased Expression
1371	yhjG	1481.09	-2.17273	0.718796	-3.02274	0.00250498	0.0300156	36h	Decreased Expression
1372	yhjR	70.1994	-3.03236	0.934012	-3.24659	0.00116796	0.0168679	36h	Decreased Expression
1373	yhjX	713.139	-2.42227	0.728785	-3.32372	0.000888269	0.0135428	36h	Decreased Expression
1374	yhjY	729.036	-3.3087	0.565162	-5.85442	4.78674e-09	4.88965e-07	36h	Decreased Expression
1375	yjbJ	2254.66	-2.54848	0.790162	-3.22526	0.00125859	0.0176721	36h	Decreased Expression
1376	yjdN	1403.69	-2.13777	0.755132	-2.83099	0.00464046	0.0470494	36h	Decreased Expression
1377	yjgH	196.873	-2.82264	0.57875	-4.87714	1.07638e-06	5.3635e-05	36h	Decreased Expression
1378	yjiM	488.664	-1.65158	0.582842	-2.83366	0.00460183	0.0467738	36h	Decreased Expression
1379	yjiN	581.376	-2.2301	0.534479	-4.17248	3.01305e-05	0.000977089	36h	Decreased Expression
1380	ymdB	484.355	-1.78681	0.533104	-3.35171	0.000803141	0.012769	36h	Decreased Expression
1381	ymdF	2368.36	-4.49085	1.08572	-4.13628	3.52987e-05	0.00110099	36h	Decreased Expression
1382	ymgE	237.017	-4.08983	1.06981	-3.82296	0.000131858	0.00311429	36h	Decreased Expression
1383	yncG	300.341	-4.07997	0.730885	-5.58224	2.37439e-08	1.90231e-06	36h	Decreased Expression
1384	yncL	96.9717	-2.78086	0.707114	-3.9327	8.39987e-05	0.00217227	36h	Decreased Expression
1385	yneE	308.901	-1.96795	0.668155	-2.94535	0.00322592	0.036412	36h	Decreased Expression
1386	yniA	2496.03	-2.72944	0.526406	-5.18504	2.15972e-07	1.3113e-05	36h	Decreased Expression
1387	yniB	933.738	-2.35484	0.655414	-3.59291	0.000327008	0.00630262	36h	Decreased Expression
1388	yoaC	348.723	-2.18315	0.766649	-2.84766	0.00440422	0.045582	36h	Decreased Expression
1389	yobF	3505.68	-2.66504	0.762232	-3.49636	0.000471658	0.00836955	36h	Decreased Expression
1390	yodD	1918.76	-2.88446	0.83313	-3.4622	0.000535782	0.00915985	36h	Decreased Expression
1391	yohC	2241.49	-2.93185	0.784246	-3.73844	0.000185169	0.00403868	36h	Decreased Expression
1392	yohF	865.652	-1.99259	0.607214	-3.28153	0.00103244	0.0155094	36h	Decreased Expression
1393	yohJ	127.502	-3.02072	0.762046	-3.96396	7.37155e-05	0.00196864	36h	Decreased Expression
1394	yohK	225.421	-2.37895	0.632551	-3.76088	0.000169314	0.00373955	36h	Decreased Expression
1395	ypdB	479.964	-1.83357	0.577751	-3.17362	0.00150548	0.0204365	36h	Decreased Expression
1396	yphA	155.512	-2.44946	0.765423	-3.20014	0.00137361	0.0189912	36h	Decreased Expression
1397	yqeF	501.098	-2.34006	0.575169	-4.06846	4.73243e-05	0.00135222	36h	Decreased Expression
1398	yqiI	298.555	-1.6789	0.540872	-3.10406	0.00190886	0.0241474	36h	Decreased Expression
1399	yraJ	464.539	-1.69326	0.587706	-2.88114	0.00396245	0.0428322	36h	Decreased Expression
1400	ytfJ	829.079	-1.93975	0.599149	-3.23751	0.00120577	0.0171405	36h	Decreased Expression
