# Supplementary material for: Complex Ecotype Dynamics Evolve in Response to Fluctuating Resources
Source: mBio. 2022 May 16;13(3):e03467-21. doi: 10.1128/mbio.03467-21 (PMC9239185; doi:10.1128/mbio.03467-21)
Supplement: TABLE S5 [file mbio.03467-21-s0008.xlsx]

## Sheet: Sheet1
Supplemental Table S5
Row	Change in Expression (10d-P3)	Condition	Category	Term	Count	%	PValue	Genes	List Total	Pop Hits	Pop Total	Fold Enrichment	Bonferroni	Benjamini	FDR
1	Increased Expression	Mid-log	GOTERM_BP_DIRECT	GO:0006412~translation	32	8.48806	1.36948e-16	LYSS, RPLD, YKGM, RPLE, RPLC, RPLA, RPLL, RPLM, RPLJ, RPLI, RPLS, RPSC, RPSA, RPLY, RPLV, RPLW, RPME, RPMF, RPSI, RPMC, RPSJ, RPSH, RPMB, RPSF, RPSS, RPSQ, RPSR, RPSO, RPSP, RPMG, RPSN, RPMH	300	64	3277	5.46167	4.28546e-14	5.28618e-14	5.28618e-14
2	Increased Expression	Mid-log	GOTERM_BP_DIRECT	GO:0070475~rRNA base methylation	8	2.12202	0.000943088	RLMI, RSMC, RLMG, RLMH, RLMF, RLMC, RSMF, RLML	300	19	3277	4.5993	0.30525	0.182016	0.182016
3	Increased Expression	Mid-log	GOTERM_BP_DIRECT	GO:0009409~response to cold	6	1.59151	0.00282739	RNR, CSPG, LEPA, CSPB, RBFA, CSPA	300	12	3277	5.46167	0.664764	0.363791	0.363791
4	Increased Expression	Mid-log	GOTERM_BP_DIRECT	GO:0055072~iron ion homeostasis	8	2.12202	0.00434434	FHUC, FHUD, FEPC, FEPD, FES, FEPG, FHUA, FHUB	300	24	3277	3.64111	0.813732	0.412813	0.412813
5	Increased Expression	Mid-log	GOTERM_BP_DIRECT	GO:0016226~iron-sulfur cluster assembly	7	1.85676	0.00534731	ISCS, HSCA, ISCA, FDX, HSCB, ISCX, ISCU	300	19	3277	4.02439	0.873764	0.412813	0.412813
6	Increased Expression	Mid-log	GOTERM_BP_DIRECT	GO:0031167~rRNA methylation	4	1.06101	0.00654289	RLMI, RSMC, RLMH, RLML	300	5	3277	8.73867	0.920647	0.420926	0.420926
7	Increased Expression	Mid-log	GOTERM_BP_DIRECT	GO:0006099~tricarboxylic acid cycle	8	2.12202	0.00878366	ACEA, ACEB, FUMA, ACEK, SDHC, SDHD, SDHA, SDHB	300	27	3277	3.23654	0.966809	0.441657	0.441657
8	Increased Expression	Mid-log	GOTERM_BP_DIRECT	GO:0015749~monosaccharide transport	5	1.32626	0.00915351	ALSB, MGLC, RBSC, ARAF, RBSB	300	10	3277	5.46167	0.971262	0.441657	0.441657
9	Increased Expression	Mid-log	GOTERM_BP_DIRECT	GO:0097428~protein maturation by iron-sulfur cluster transfer	4	1.06101	0.0199337	HSCA, ISCA, HSCB, ISCU	300	7	3277	6.2419	0.999579	0.854933	0.854933
10	Increased Expression	Mid-log	GOTERM_BP_DIRECT	GO:0003333~amino acid transmembrane transport	8	2.12202	0.0224408	YJEM, ARTM, YGJI, YDGI, ANSP, TNAB, AROP, GLTK	300	32	3277	2.73083	0.999843	0.866217	0.866217
11	Increased Expression	Mid-log	GOTERM_BP_DIRECT	GO:0006276~plasmid maintenance	4	1.06101	0.0297722	PCNB, XERC, PRIB, PRIA	300	8	3277	5.46167	0.999991	1	1
12	Increased Expression	Mid-log	GOTERM_BP_DIRECT	GO:0006508~proteolysis	8	2.12202	0.0406979	MRCB, DEGP, MRDA, PTRA, MRCA, TSAB, LEPB, GLPG	300	36	3277	2.42741	1	1	1
13	Increased Expression	Mid-log	GOTERM_BP_DIRECT	GO:0015685~ferric-enterobactin transport	3	0.795756	0.0439814	FEPA, FEPD, FEPG	300	4	3277	8.1925	1	1	1
14	Increased Expression	Mid-log	GOTERM_BP_DIRECT	GO:0000027~ribosomal large subunit assembly	4	1.06101	0.0891334	RPLE, SRMB, RPLK, RPLW	300	12	3277	3.64111	1	1	1
15	Increased Expression	Mid-log	GOTERM_BP_DIRECT	GO:0002098~tRNA wobble uridine modification	3	0.795756	0.0973073	CMOB, MNME, MNMG	300	6	3277	5.46167	1	1	1
16	Increased Expression	Mid-log	GOTERM_BP_DIRECT	GO:0006415~translational termination	3	0.795756	0.0973073	PRFC, PRFB, RPLK	300	6	3277	5.46167	1	1	1
17	Increased Expression	36h	GOTERM_BP_DIRECT	GO:0010124~phenylacetate catabolic process	12	8.69565	3.343e-14	PAAE, PAAD, PAAG, PAAF, PAAA, PAAC, PAAB, PAAI, PAAH, PAAK, PAAJ, PAAZ	121	14	3277	23.2137	5.71443e-12	5.71653e-12	5.58281e-12
18	Increased Expression	36h	GOTERM_BP_DIRECT	GO:0006189~'de novo' IMP biosynthetic process	8	5.7971	5.05115e-08	PURB, PURD, PURT, PURC, PURL, PURK, PURE, PURH	121	12	3277	18.0551	8.63744e-06	4.31874e-06	4.21771e-06
19	Increased Expression	36h	GOTERM_BP_DIRECT	GO:0009229~thiamine diphosphate biosynthetic process	6	4.34783	2.34693e-05	THII, THIH, THIG, THIF, THIC, THIS	121	11	3277	14.7724	0.00400525	0.00133775	0.00130646
20	Increased Expression	36h	GOTERM_BP_DIRECT	GO:0009228~thiamine biosynthetic process	6	4.34783	3.9059e-05	THII, THIH, THIG, THIF, THIC, THIS	121	12	3277	13.5413	0.00665697	0.00166977	0.00163071
21	Increased Expression	36h	GOTERM_BP_DIRECT	GO:0046084~adenine biosynthetic process	3	2.17391	0.00389466	PURT, PURC, PURK	121	3	3277	27.0826	0.486902	0.133197	0.130082
22	Increased Expression	36h	GOTERM_BP_DIRECT	GO:0009409~response to cold	4	2.89855	0.00827011	TYPA, RNR, CSPG, CSPA	121	12	3277	9.02755	0.758303	0.202027	0.197301
23	Increased Expression	36h	GOTERM_BP_DIRECT	GO:0009097~isoleucine biosynthetic process	4	2.89855	0.00827011	ILVE, ILVD, ILVM, ILVA	121	12	3277	9.02755	0.758303	0.202027	0.197301
24	Increased Expression	36h	GOTERM_BP_DIRECT	GO:0006865~amino acid transport	5	3.62319	0.0156297	ARTM, GLTJ, GLTI, PROX, PROW	121	27	3277	5.0153	0.932376	0.334085	0.32627
25	Increased Expression	36h	GOTERM_BP_DIRECT	GO:0019700~organic phosphonate catabolic process	3	2.17391	0.0322234	PHNG, PHNI, PHNH	121	8	3277	10.156	0.996306	0.55102	0.538131
26	Increased Expression	36h	GOTERM_BP_DIRECT	GO:0010501~RNA secondary structure unwinding	3	2.17391	0.0322234	RECG, SRMB, RHLE	121	8	3277	10.156	0.996306	0.55102	0.538131
27	Increased Expression	36h	GOTERM_BP_DIRECT	GO:0009099~valine biosynthetic process	3	2.17391	0.0690642	ILVE, ILVD, ILVM	121	12	3277	6.77066	0.999995	1	0.982353
28	Increased Expression	36h	GOTERM_BP_DIRECT	GO:1903711~spermidine transmembrane transport	2	1.44928	0.0719075	MDTI, MDTJ	121	2	3277	27.0826	0.999997	1	0.982353
29	Decreased Expression	Mid-log	GOTERM_BP_DIRECT	GO:0009061~anaerobic respiration	22	3.60065	8.15324e-06	ACNA, NARG, NARI, HYAB, HYAC, HYCB, NARV, HYAA, GLPB, DMSA, GLPA, DMSB, GLPD, GLPC, DMSC, HYDN, YNFF, DLD, YNFE, NARY, NARZ, YNFG	458	56	3277	2.8109	0.00396277	0.00397063	0.00393802
30	Decreased Expression	Mid-log	GOTERM_BP_DIRECT	GO:0070689~L-threonine catabolic process to propionate	7	1.14566	4.4136e-05	TDCG, TDCF, TDCE, TDCD, TDCB, TDCA, PTA	458	7	3277	7.15502	0.0212653	0.0107471	0.0106588
31	Decreased Expression	Mid-log	GOTERM_BP_DIRECT	GO:0006979~response to oxidative stress	16	2.61866	0.000226749	FTNA, KATE, CLPA, SUFE, SUFD, GPMM, KATG, ACNA, MSRA, WRBA, MSRC, USPF, YHBO, YFCG, SUFA, OSMC	458	41	3277	2.7922	0.104559	0.036809	0.0365066
32	Decreased Expression	Mid-log	GOTERM_BP_DIRECT	GO:0006096~glycolytic process	10	1.63666	0.00114122	PYKF, PGK, ENO, PFKB, GPMM, PFKA, PYKA, FBAA, ACEF, FBAB	458	21	3277	3.40715	0.426554	0.138944	0.137802
33	Decreased Expression	Mid-log	GOTERM_BP_DIRECT	GO:0046168~glycerol-3-phosphate catabolic process	5	0.818331	0.00166282	GLPB, GPSA, GLPA, GLPD, GLPC	458	5	3277	7.15502	0.555349	0.140075	0.138924
34	Decreased Expression	Mid-log	GOTERM_BP_DIRECT	GO:0019563~glycerol catabolic process	6	0.981997	0.00201107	DHAL, DHAK, GLPB, GLPA, GLPD, GLPC	458	8	3277	5.36627	0.62483	0.140075	0.138924
35	Decreased Expression	Mid-log	GOTERM_BP_DIRECT	GO:0009408~response to heat	17	2.78232	0.00201339	HTPG, PYKF, GRPE, CLPB, IBPA, IBPB, GROL, LON, GROS, HSLR, LDHA, DNAJ, DNAK, HSLV, HSLU, YHBO, CLPP	458	54	3277	2.25251	0.625255	0.140075	0.138924
36	Decreased Expression	Mid-log	GOTERM_BP_DIRECT	GO:0006950~response to stress	6	0.981997	0.00400956	USPG, YTFE, RPOS, USPD, USPB, USPA	458	9	3277	4.77001	0.858659	0.244082	0.242077
37	Decreased Expression	Mid-log	GOTERM_BP_DIRECT	GO:0070301~cellular response to hydrogen peroxide	6	0.981997	0.00710931	USPE, YFGF, YGIW, YDEI, KATG, YODD	458	10	3277	4.29301	0.969026	0.384693	0.381533
38	Decreased Expression	Mid-log	GOTERM_BP_DIRECT	GO:0042128~nitrate assimilation	8	1.30933	0.0195319	NARU, NARV, NARQ, NARK, NARG, NARY, NARI, NARZ	458	21	3277	2.72572	0.999933	0.951202	0.943389
39	Decreased Expression	Mid-log	GOTERM_BP_DIRECT	GO:0051454~intracellular pH elevation	4	0.654664	0.0216697	ADIC, GADA, GADC, GADB	458	5	3277	5.72402	0.999977	0.959379	0.951499
40	Decreased Expression	Mid-log	GOTERM_BP_DIRECT	GO:0006807~nitrogen compound metabolic process	5	0.818331	0.0263716	YAFV, HCP, YJJI, GLND, GABD	458	9	3277	3.97501	0.999998	1	0.993827
41	Decreased Expression	Mid-log	GOTERM_BP_DIRECT	GO:0009268~response to pH	4	0.654664	0.0389006	YHBO, YBAT, HDEB, HDED	458	6	3277	4.77001	1	1	0.993827
42	Decreased Expression	Mid-log	GOTERM_BP_DIRECT	GO:0034775~glutathione transmembrane transport	4	0.654664	0.0389006	GSIB, GSIA, CYDD, CYDC	458	6	3277	4.77001	1	1	0.993827
43	Decreased Expression	Mid-log	GOTERM_BP_DIRECT	GO:0019645~anaerobic electron transport chain	5	0.818331	0.0392131	NARV, DMSC, NARY, NARI, NARZ	458	10	3277	3.57751	1	1	0.993827
44	Decreased Expression	Mid-log	GOTERM_BP_DIRECT	GO:0051289~protein homotetramerization	7	1.14566	0.0493164	PYKF, KCH, ANSB, HDHA, PFKA, PYKA, POXB	458	20	3277	2.50426	1	1	0.993827
45	Decreased Expression	Mid-log	GOTERM_BP_DIRECT	GO:0006880~intracellular sequestering of iron ion	3	0.490998	0.052841	FTNA, FTNB, BFR	458	3	3277	7.15502	1	1	0.993827
46	Decreased Expression	Mid-log	GOTERM_BP_DIRECT	GO:0033554~cellular response to stress	3	0.490998	0.052841	HDEB, HDEA, LON	458	3	3277	7.15502	1	1	0.993827
47	Decreased Expression	Mid-log	GOTERM_BP_DIRECT	GO:0015706~nitrate transport	3	0.490998	0.052841	NARU, CLCA, NARK	458	3	3277	7.15502	1	1	0.993827
48	Decreased Expression	Mid-log	GOTERM_BP_DIRECT	GO:0005980~glycogen catabolic process	3	0.490998	0.052841	GLGX, MALP, GLGP	458	3	3277	7.15502	1	1	0.993827
49	Decreased Expression	Mid-log	GOTERM_BP_DIRECT	GO:0006749~glutathione metabolic process	5	0.818331	0.0550144	YNCG, GRXB, GSS, YFCG, GSTB	458	11	3277	3.25228	1	1	0.993827
50	Decreased Expression	Mid-log	GOTERM_BP_DIRECT	GO:0009088~threonine biosynthetic process	4	0.654664	0.0611596	THRC, ASD, THRB, THRA	458	7	3277	4.08858	1	1	0.993827
51	Decreased Expression	Mid-log	GOTERM_BP_DIRECT	GO:0006464~cellular protein modification process	6	0.981997	0.0762642	HYPA, MSRA, RIMJ, HYAD, HYPD, GLND	458	17	3277	2.5253	1	1	0.993827
52	Decreased Expression	Mid-log	GOTERM_BP_DIRECT	GO:0044011~single-species biofilm formation on inanimate substrate	4	0.654664	0.0879957	YGIW, ACKA, YDEI, YODD	458	8	3277	3.57751	1	1	0.993827
53	Decreased Expression	Mid-log	GOTERM_BP_DIRECT	GO:0033228~cysteine export	3	0.490998	0.0960163	EAMA, CYDD, CYDC	458	4	3277	5.36627	1	1	0.993827
54	Decreased Expression	Mid-log	GOTERM_BP_DIRECT	GO:0071229~cellular response to acid chemical	3	0.490998	0.0960163	ARIR, YCGZ, YHIM	458	4	3277	5.36627	1	1	0.993827
55	Decreased Expression	Mid-log	GOTERM_BP_DIRECT	GO:0009090~homoserine biosynthetic process	3	0.490998	0.0960163	ASD, THRA, LYSC	458	4	3277	5.36627	1	1	0.993827
56	Decreased Expression	Mid-log	GOTERM_BP_DIRECT	GO:0015707~nitrite transport	3	0.490998	0.0960163	NARU, YFDC, NARK	458	4	3277	5.36627	1	1	0.993827
57	Decreased Expression	Mid-log	GOTERM_BP_DIRECT	GO:0042823~pyridoxal phosphate biosynthetic process	3	0.490998	0.0960163	SERC, EPD, PDXB	458	4	3277	5.36627	1	1	0.993827
58	Decreased Expression	Mid-log	GOTERM_BP_DIRECT	GO:0051596~methylglyoxal catabolic process	3	0.490998	0.0960163	DKGA, GLDA, YEAE	458	4	3277	5.36627	1	1	0.993827
59	Decreased Expression	Mid-log	GOTERM_BP_DIRECT	GO:0071474~cellular hyperosmotic response	3	0.490998	0.0960163	OSMF, TREF, TREA	458	4	3277	5.36627	1	1	0.993827
60	Decreased Expression	36h	GOTERM_BP_DIRECT	GO:0046392~galactarate catabolic process	4	1.49254	0.000907892	GARK, GARL, GARR, GARD	205	4	3277	15.9854	0.230874	0.262381	0.262381
61	Decreased Expression	36h	GOTERM_BP_DIRECT	GO:0006974~cellular response to DNA damage stimulus	24	8.95522	0.00239428	UDP, SBMC, KATE, PFKB, GABP, YRAJ, YCGB, GADW, MALE, GADX, DHAM, DHAK, CPDB, YDIZ, ADHP, OTSA, ALDB, YOHC, BLC, BSMA, YCIT, YJIM, TREA, NARY	205	199	3277	1.92788	0.499814	0.345973	0.345973
62	Decreased Expression	36h	GOTERM_BP_DIRECT	GO:0006855~drug transmembrane transport	6	2.23881	0.00504359	MDTA, MDTM, MDFA, MDTE, MDTF, YEEO	205	19	3277	5.04801	0.768062	0.458133	0.458133
63	Decreased Expression	36h	GOTERM_BP_DIRECT	GO:0044011~single-species biofilm formation on inanimate substrate	4	1.49254	0.0105416	YCHH, ACKA, YDEI, YODD	205	8	3277	7.99268	0.953238	0.458133	0.458133
64	Decreased Expression	36h	GOTERM_BP_DIRECT	GO:0022610~biological adhesion	3	1.1194	0.0110966	CSGF, CSGE, CSGG	205	3	3277	15.9854	0.960238	0.458133	0.458133
65	Decreased Expression	36h	GOTERM_BP_DIRECT	GO:0019404~galactitol catabolic process	3	1.1194	0.0110966	GATZ, GATD, GATY	205	3	3277	15.9854	0.960238	0.458133	0.458133
66	Decreased Expression	36h	GOTERM_BP_DIRECT	GO:0045471~response to ethanol	3	1.1194	0.0110966	ADHP, USPB, ALDB	205	3	3277	15.9854	0.960238	0.458133	0.458133
67	Decreased Expression	36h	GOTERM_BP_DIRECT	GO:0070301~cellular response to hydrogen peroxide	4	1.49254	0.0205902	YCHH, USPE, YDEI, YODD	205	10	3277	6.39415	0.997553	0.615148	0.615148
68	Decreased Expression	36h	GOTERM_BP_DIRECT	GO:0015796~galactitol transport	3	1.1194	0.0212854	GATA, GATC, GATB	205	4	3277	11.989	0.998007	0.615148	0.615148
69	Decreased Expression	36h	GOTERM_BP_DIRECT	GO:0042838~D-glucarate catabolic process	3	1.1194	0.0212854	GARK, GARL, GARR	205	4	3277	11.989	0.998007	0.615148	0.615148
70	Decreased Expression	36h	GOTERM_BP_DIRECT	GO:0019629~propionate catabolic process, 2-methylcitrate cycle	3	1.1194	0.034032	PRPB, PRPE, PRPD	205	5	3277	9.59122	0.999955	0.819603	0.819603
71	Decreased Expression	36h	GOTERM_BP_DIRECT	GO:0051454~intracellular pH elevation	3	1.1194	0.034032	GADA, GADC, GADB	205	5	3277	9.59122	0.999955	0.819603	0.819603
72	Decreased Expression	36h	GOTERM_BP_DIRECT	GO:0006355~regulation of transcription, DNA-templated	18	6.71642	0.048095	CSIR, DOSP, ATOS, MLRA, GADW, UVRY, PSPB, ARCA, CSIE, YGEV, CHAB, GADE, DOSC, YCIT, YPDB, LRHA, BOLA, YDDM	205	178	3277	1.6165	0.999999	1	1
73	Decreased Expression	36h	GOTERM_BP_DIRECT	GO:1900190~regulation of single-species biofilm formation	3	1.1194	0.0489815	CSGD, BSSS, BSSR	205	6	3277	7.99268	1	1	1
74	Decreased Expression	36h	GOTERM_BP_DIRECT	GO:0015847~putrescine transport	3	1.1194	0.0658132	POTF, POTH, POTG	205	7	3277	6.85087	1	1	1
75	Decreased Expression	36h	GOTERM_BP_DIRECT	GO:0035442~dipeptide transmembrane transport	3	1.1194	0.0658132	DTPB, YDEE, YEEO	205	7	3277	6.85087	1	1	1
76	Decreased Expression	36h	GOTERM_BP_DIRECT	GO:0006970~response to osmotic stress	4	1.49254	0.0847831	OTSB, AQPZ, OTSA, OSME	205	17	3277	3.76126	1	1	1
