# Supplementary material for: Complex Ecotype Dynamics Evolve in Response to Fluctuating Resources
Source: mBio. 2022 May 16;13(3):e03467-21. doi: 10.1128/mbio.03467-21 (PMC9239185; doi:10.1128/mbio.03467-21)
Supplement: TABLE S6 [file mbio.03467-21-s0009.xlsx]

## Sheet: Sheet1
Supplemental Table S6
Row	Gene	Ecotype A Counts	Ecotype B Counts	Mean Ancestor Counts	Std.Error Ancestor Counts	Fold Change (A vs WT)	Fold Change (B vs WT)	DE Pattern (A vs WT)	DE Pattern (B vs WT)	Condition	Classification
1	aaaE	136.816	0	50.1441	5.18686	2.72846	0	Greater	Less	Mid-log	Higher Expression Ecotype A
2	agaI	52.1204	16.3555	21.27	2.13926	2.45042	0.768946	Greater	Same	Mid-log	Higher Expression Ecotype A
3	alsC	87.9531	23.6246	71.3547	3.25511	1.23262	0.331086	Same	Less	Mid-log	Higher Expression Ecotype A
4	bhsA	558.665	194.448	158.774	96.5993	3.51862	1.22469	Greater	Same	Mid-log	Higher Expression Ecotype A
5	borD	130.301	30.8937	57.0165	32.8979	2.28532	0.541837	Greater	Same	Mid-log	Higher Expression Ecotype A
6	citD	53.7491	14.5382	69.4836	51.04	0.773552	0.209232	Same	Same	Mid-log	Higher Expression Ecotype A
7	citE	184.05	56.3355	157.915	130.959	1.1655	0.356746	Same	Same	Mid-log	Higher Expression Ecotype A
8	citF	408.819	121.757	211.121	162.884	1.93642	0.576718	Greater	Same	Mid-log	Higher Expression Ecotype A
9	citX	231.284	43.6146	46.0485	27.6048	5.02263	0.947146	Greater	Same	Mid-log	Higher Expression Ecotype A
10	codB	1386.08	343.465	424.082	2.24968	3.26842	0.809902	Greater	Same	Mid-log	Higher Expression Ecotype A
11	cohE	325.752	1.81727	255.426	55.988	1.27533	0.00711469	Same	Less	Mid-log	Higher Expression Ecotype A
12	creB	241.057	14.5382	316.965	62.3012	0.760515	0.0458668	Same	Less	Mid-log	Higher Expression Ecotype A
13	cspF	498.401	118.123	298.57	89.3055	1.66929	0.395629	Greater	Less	Mid-log	Higher Expression Ecotype A
14	cspG	12919.3	2722.28	1834.99	673.044	7.04054	1.48354	Greater	Same	Mid-log	Higher Expression Ecotype A
15	cspI	293.177	92.681	999.196	213.213	0.293413	0.0927556	Less	Less	Mid-log	Higher Expression Ecotype A
16	cvpA	3956.26	1034.03	1448.81	141.436	2.73071	0.713712	Greater	Same	Mid-log	Higher Expression Ecotype A
17	cydX	2032.69	72.691	2888.88	2809.49	0.703626	0.0251623	Same	Same	Mid-log	Higher Expression Ecotype A
18	cysW	3770.58	1015.86	3451.92	1111.71	1.09231	0.294287	Same	Less	Mid-log	Higher Expression Ecotype A
19	epmC	1457.74	12.7209	601.442	345.568	2.42375	0.0211507	Greater	Less	Mid-log	Higher Expression Ecotype A
20	essQ	57.0067	12.7209	11.8764	2.31103	4.8	1.07111	Greater	Same	Mid-log	Higher Expression Ecotype A
21	fliE	53.7491	3.63455	11.4061	1.36252	4.71229	0.318648	Greater	Same	Mid-log	Higher Expression Ecotype A
22	fruK	205.224	18.1727	570.743	326.01	0.359574	0.0318405	Less	Less	Mid-log	Higher Expression Ecotype A
23	frvX	107.498	14.5382	99.1839	16.4435	1.08383	0.146578	Same	Less	Mid-log	Higher Expression Ecotype A
24	glgA	1760.69	25.4418	17.6076	2.00142	99.9963	1.44494	Greater	Same	Mid-log	Higher Expression Ecotype A
25	glvG	123.786	16.3555	0	0	#DIV/0!	#DIV/0!	Greater	Greater	Mid-log	Higher Expression Ecotype A
26	gspG	37.4615	12.7209	20.6842	0.596931	1.81112	0.615007	Greater	Less	Mid-log	Higher Expression Ecotype A
27	intE	470.712	0	75.7104	4.44847	6.21727	0	Greater	Less	Mid-log	Higher Expression Ecotype A
28	iraD	244.314	79.9601	422.831	76.5654	0.577805	0.189106	Less	Less	Mid-log	Higher Expression Ecotype A
29	jayE	76.5518	0	19.2735	2.24858	3.97187	0	Greater	Less	Mid-log	Higher Expression Ecotype A
30	kefC	456.053	25.4418	284.45	94.3385	1.60328	0.0894423	Greater	Less	Mid-log	Higher Expression Ecotype A
31	lamB	739.458	238.063	1297.79	770.723	0.569784	0.183438	Same	Less	Mid-log	Higher Expression Ecotype A
32	lit	636.846	1.81727	331.173	32.7339	1.923	0.00548739	Greater	Less	Mid-log	Higher Expression Ecotype A
33	lpxT	1405.62	483.395	268.055	72.4431	5.24378	1.80334	Greater	Greater	Mid-log	Higher Expression Ecotype A
34	norW	180.793	9.08637	105.45	1.6654	1.71449	0.086168	Greater	Less	Mid-log	Higher Expression Ecotype A
35	ompC	134648	14289.2	133695	16052.8	1.00713	0.106879	Same	Less	Mid-log	Higher Expression Ecotype A
36	phoQ	1879.59	16.3555	7.48855	0.314528	250.995	2.18406	Greater	Same	Mid-log	Higher Expression Ecotype A
37	pmrR	610.786	170.824	424.813	252.636	1.43778	0.402116	Same	Same	Mid-log	Higher Expression Ecotype A
38	proP	19517.5	5168.33	19303.1	10907.6	1.0111	0.267746	Same	Less	Mid-log	Higher Expression Ecotype A
39	proW	6532.96	2195.27	3009.92	2196.86	2.17048	0.729345	Greater	Same	Mid-log	Higher Expression Ecotype A
40	purC	5920.55	2000.82	2323.9	1435.76	2.54767	0.860973	Greater	Same	Mid-log	Higher Expression Ecotype A
41	purD	4666.4	1635.55	1147.48	522.381	4.06666	1.42534	Greater	Same	Mid-log	Higher Expression Ecotype A
42	purE	1931.71	610.604	527.582	308.057	3.66144	1.15736	Greater	Same	Mid-log	Higher Expression Ecotype A
43	purK	3338.96	934.079	927.982	504.237	3.59809	1.00657	Greater	Same	Mid-log	Higher Expression Ecotype A
44	purL	36580.4	12504.7	3985.12	1071.99	9.17924	3.13784	Greater	Greater	Mid-log	Higher Expression Ecotype A
45	purM	5290.22	1490.17	1918.12	231.271	2.75802	0.776888	Greater	Same	Mid-log	Higher Expression Ecotype A
46	purN	3094.65	799.601	1143	389.245	2.70749	0.699566	Greater	Same	Mid-log	Higher Expression Ecotype A
47	qseC	213.368	21.8073	404.938	124.027	0.526915	0.0538535	Same	Less	Mid-log	Higher Expression Ecotype A
48	rcsD	10849.2	2440.6	5220.62	1670.92	2.07814	0.467492	Greater	Less	Mid-log	Higher Expression Ecotype A
49	rzpD	61.8929	18.1727	35.4703	7.09551	1.74492	0.512336	Greater	Less	Mid-log	Higher Expression Ecotype A
50	rzpQ	57.0067	16.3555	39.5597	15.4411	1.44103	0.413438	Same	Less	Mid-log	Higher Expression Ecotype A
51	ssuA	61.8929	10.9036	27.8582	6.57709	2.22171	0.391398	Greater	Less	Mid-log	Higher Expression Ecotype A
52	tauC	57.0067	18.1727	39.0814	14.9628	1.45866	0.464997	Same	Same	Mid-log	Higher Expression Ecotype A
53	tauD	262.231	19.99	159.603	12.7744	1.64302	0.125249	Greater	Less	Mid-log	Higher Expression Ecotype A
54	tsgA	641.732	127.209	1174.43	970.128	0.546422	0.108316	Same	Less	Mid-log	Higher Expression Ecotype A
55	xanP	11671.7	2120.76	845.197	235.884	13.8094	2.50919	Greater	Greater	Mid-log	Higher Expression Ecotype A
56	xapR	166.134	58.1528	161.45	40.8572	1.02901	0.36019	Same	Less	Mid-log	Higher Expression Ecotype A
57	xisE	127.043	0	14.7299	2.29496	8.62485	0	Greater	Less	Mid-log	Higher Expression Ecotype A
58	yadN	89.5819	14.5382	9.04694	1.95323	9.90191	1.60697	Greater	Same	Mid-log	Higher Expression Ecotype A
59	ybhN	86.3244	16.3555	132.361	47.946	0.652189	0.123567	Same	Less	Mid-log	Higher Expression Ecotype A
60	ycbF	237.799	34.5282	329.826	124.171	0.720983	0.104686	Same	Less	Mid-log	Higher Expression Ecotype A
61	ycjT	190.565	5.45182	137.752	12.9026	1.38339	0.0395771	Same	Less	Mid-log	Higher Expression Ecotype A
62	ydfR	96.0969	29.0764	29.8547	2.18925	3.21882	0.97393	Greater	Same	Mid-log	Higher Expression Ecotype A
63	ydjN	46001.1	13569.6	4561.9	1954.38	10.0838	2.97455	Greater	Greater	Mid-log	Higher Expression Ecotype A
64	ydjO	736.2	258.053	84.8198	33.6451	8.67958	3.04237	Greater	Greater	Mid-log	Higher Expression Ecotype A
65	yedR	81.4381	18.1727	94.7336	16.7028	0.859654	0.19183	Same	Less	Mid-log	Higher Expression Ecotype A
66	ygaY	967.485	318.023	376.109	118.322	2.57235	0.845561	Greater	Same	Mid-log	Higher Expression Ecotype A
67	ygbK	231.284	39.98	131.459	14.4128	1.75936	0.304126	Greater	Less	Mid-log	Higher Expression Ecotype A
68	ygfS	123.786	9.08637	5.83067	0.865079	21.2301	1.55837	Greater	Same	Mid-log	Higher Expression Ecotype A
69	yibH	60.2642	0	127.712	87.9871	0.471876	0	Same	Less	Mid-log	Higher Expression Ecotype A
70	yjcB	377.873	109.036	441.763	223.986	0.855375	0.246821	Same	Less	Mid-log	Higher Expression Ecotype A
71	ymcE	244.314	45.4319	57.6134	12.2137	4.24058	0.788564	Greater	Same	Mid-log	Higher Expression Ecotype A
72	ymfD	439.766	0	46.4576	5.3265	9.46597	0	Greater	Less	Mid-log	Higher Expression Ecotype A
73	ymfE	386.017	1.81727	48.8953	36.9386	7.89476	0.0371667	Greater	Less	Mid-log	Higher Expression Ecotype A
74	ymfI	574.953	0	377.077	136.508	1.52476	0	Same	Less	Mid-log	Higher Expression Ecotype A
75	ymfJ	364.843	0	196.666	123.969	1.85514	0	Same	Less	Mid-log	Higher Expression Ecotype A
76	ymfL	112.385	0	124.405	28.6404	0.903374	0	Same	Less	Mid-log	Higher Expression Ecotype A
77	ypdE	78.1806	10.9036	39.5035	5.4537	1.97908	0.276017	Greater	Less	Mid-log	Higher Expression Ecotype A
78	yraH	169.391	58.1528	28.7103	11.0144	5.90001	2.0255	Greater	Greater	Mid-log	Higher Expression Ecotype A
79	yzgL	39.0903	12.7209	167.493	58.2497	0.233385	0.0759491	Less	Less	Mid-log	Higher Expression Ecotype A
80	adhE	8963.08	38297.2	38551.3	6963.05	0.232497	0.993409	Less	Same	Mid-log	Higher Expression Ecotype B
81	agaA	9.77257	43.6146	27.9095	5.43091	0.350152	1.56271	Less	Greater	Mid-log	Higher Expression Ecotype B
82	alaC	824.153	2357.01	1625.32	831.539	0.50707	1.45018	Same	Same	Mid-log	Higher Expression Ecotype B
83	argB	48.8629	141.747	347	199.215	0.140815	0.408494	Less	Same	Mid-log	Higher Expression Ecotype B
84	arnA	30.9465	212.621	890.701	392.014	0.0347439	0.238712	Less	Less	Mid-log	Higher Expression Ecotype B
85	artM	14.6589	705.103	9.3695	4.10855	1.56453	75.2551	Same	Greater	Mid-log	Higher Expression Ecotype B
86	astB	34.204	399.8	279.455	73.0283	0.122395	1.43064	Less	Same	Mid-log	Higher Expression Ecotype B
87	citB	11.4013	298.033	340.657	25.6964	0.0334687	0.874877	Less	Same	Mid-log	Higher Expression Ecotype B
88	cobS	4.88629	65.4219	271.023	95.8085	0.018029	0.241389	Less	Less	Mid-log	Higher Expression Ecotype B
89	dcuR	9.77257	547	668.798	186.703	0.0146122	0.817885	Less	Same	Mid-log	Higher Expression Ecotype B
90	ddpX	30.9465	90.8637	42.0907	21.5189	0.735233	2.15876	Same	Greater	Mid-log	Higher Expression Ecotype B
91	dosP	0	94.4983	240.578	73.1662	0	0.392797	Less	Less	Mid-log	Higher Expression Ecotype B
92	dppB	136.816	401.618	591.323	412.562	0.231373	0.679185	Same	Same	Mid-log	Higher Expression Ecotype B
93	fabD	4014.9	12815.4	7136.67	1319.02	0.562573	1.79571	Less	Greater	Mid-log	Higher Expression Ecotype B
94	fabH	3314.53	12488.3	6415.82	11.6228	0.516618	1.94649	Less	Greater	Mid-log	Higher Expression Ecotype B
95	fliG	0	92.681	38.364	14.2454	0	2.41583	Less	Greater	Mid-log	Higher Expression Ecotype B
96	flu	3319.42	10616.5	11690	8090.08	0.283953	0.90817	Same	Same	Mid-log	Higher Expression Ecotype B
97	fruB	180.793	596.066	341.881	221.997	0.528818	1.74349	Same	Same	Mid-log	Higher Expression Ecotype B
98	garD	452.796	1372.04	388.686	46.0598	1.16494	3.52995	Same	Greater	Mid-log	Higher Expression Ecotype B
99	garK	379.502	1137.61	166.822	23.5289	2.27489	6.81934	Greater	Greater	Mid-log	Higher Expression Ecotype B
100	garP	534.234	1511.97	119.979	66.067	4.45272	12.602	Greater	Greater	Mid-log	Higher Expression Ecotype B
101	garR	337.154	986.78	214.296	114.274	1.57331	4.60476	Same	Greater	Mid-log	Higher Expression Ecotype B
102	gltJ	2858.48	9213.58	846.481	218.994	3.37689	10.8846	Greater	Greater	Mid-log	Higher Expression Ecotype B
103	gltK	3073.47	9070.02	293.655	23.4336	10.4663	30.8866	Greater	Greater	Mid-log	Higher Expression Ecotype B
104	gspD	39.0903	169.007	78.1865	71.4907	0.499962	2.16158	Same	Same	Mid-log	Higher Expression Ecotype B
105	icdC	1236.23	5253.74	7.14189	1.46693	173.096	735.623	Greater	Greater	Mid-log	Higher Expression Ecotype B
106	kduI	24.4314	70.8737	84.8377	11.7725	0.287979	0.835404	Less	Same	Mid-log	Higher Expression Ecotype B
107	leuB	120.528	358.003	13.9612	8.99563	8.63308	25.6427	Greater	Greater	Mid-log	Higher Expression Ecotype B
108	lsrB	35.8328	125.392	146.569	58.6075	0.244476	0.855512	Less	Same	Mid-log	Higher Expression Ecotype B
109	lsrC	1.62876	70.8737	82.7064	34.4692	0.0196933	0.856931	Less	Same	Mid-log	Higher Expression Ecotype B
110	manX	9599.92	29141.8	19041.4	3090.47	0.504161	1.53045	Less	Greater	Mid-log	Higher Expression Ecotype B
111	manY	6228.39	18147.3	18212.3	6894.34	0.341987	0.996429	Less	Same	Mid-log	Higher Expression Ecotype B
112	mazF	13.0301	225.342	293.827	14.04	0.0443462	0.766921	Less	Same	Mid-log	Higher Expression Ecotype B
113	mdtN	0	59.9701	37.287	8.11269	0	1.60834	Less	Same	Mid-log	Higher Expression Ecotype B
114	mdtP	16.2876	78.1428	46.5731	5.92032	0.349722	1.67785	Less	Greater	Mid-log	Higher Expression Ecotype B
115	oppA	25636.7	97909.3	86213.1	19393.2	0.297364	1.13567	Less	Same	Mid-log	Higher Expression Ecotype B
116	oppB	3395.97	16166.5	15601.7	3016.78	0.217666	1.0362	Less	Same	Mid-log	Higher Expression Ecotype B
117	oppC	5457.98	20560.6	16493.8	1240.43	0.33091	1.24657	Less	Same	Mid-log	Higher Expression Ecotype B
118	oppD	9173.19	33503.3	29181.6	2972.04	0.314348	1.1481	Less	Same	Mid-log	Higher Expression Ecotype B
119	oppF	10731.9	39636.6	33074.4	3572.42	0.324478	1.19841	Less	Same	Mid-log	Higher Expression Ecotype B
120	paaC	21.1739	105.402	19.4885	1.7926	1.08648	5.40841	Same	Greater	Mid-log	Higher Expression Ecotype B
121	paaD	19.5451	81.7774	19.6121	0.959648	0.996586	4.16974	Same	Greater	Mid-log	Higher Expression Ecotype B
122	paaE	37.4615	130.844	55.7164	13.1542	0.672361	2.34839	Same	Greater	Mid-log	Higher Expression Ecotype B
123	potE	19.5451	110.854	56.6149	38.4407	0.34523	1.95803	Same	Same	Mid-log	Higher Expression Ecotype B
124	pspC	294.806	968.607	437.738	153.168	0.673476	2.21276	Same	Greater	Mid-log	Higher Expression Ecotype B
125	pspD	140.074	401.618	128.43	80.1249	1.09066	3.12713	Same	Greater	Mid-log	Higher Expression Ecotype B
126	pstC	382.759	1544.68	1925.87	1461.23	0.198746	0.802072	Less	Same	Mid-log	Higher Expression Ecotype B
127	pstS	978.886	5728.05	7204.79	5903.1	0.135866	0.795033	Less	Same	Mid-log	Higher Expression Ecotype B
128	rutB	8.14381	52.701	29.5834	3.75697	0.275283	1.78143	Less	Greater	Mid-log	Higher Expression Ecotype B
129	sdaB	25747.5	75266.1	1305.08	467.635	19.7286	57.6715	Greater	Greater	Mid-log	Higher Expression Ecotype B
130	srlA	390.903	1408.39	4217.02	2592.56	0.0926965	0.333977	Less	Same	Mid-log	Higher Expression Ecotype B
131	srlE	628.702	2128.03	6010.79	3166.22	0.104596	0.354035	Less	Same	Mid-log	Higher Expression Ecotype B
132	sucB	30664.7	89008.3	39587.7	16933.6	0.774602	2.24838	Same	Greater	Mid-log	Higher Expression Ecotype B
133	waaR	29.3177	1023.13	890.185	882.532	0.0329344	1.14934	Less	Same	Mid-log	Higher Expression Ecotype B
134	ybaB	16.2876	1034.03	7.70359	4.35571	2.11429	134.227	Greater	Greater	Mid-log	Higher Expression Ecotype B
135	ybfA	63.5217	205.352	155.677	118.85	0.408037	1.31909	Same	Same	Mid-log	Higher Expression Ecotype B
136	ybhG	60.2642	877.744	5778.73	421.171	0.0104286	0.151892	Less	Less	Mid-log	Higher Expression Ecotype B
137	ybjI	11.4013	290.764	422.821	48.2731	0.0269649	0.687677	Less	Less	Mid-log	Higher Expression Ecotype B
138	ydaS	21.1739	59.9701	30.5801	4.33343	0.692407	1.96108	Same	Greater	Mid-log	Higher Expression Ecotype B
139	ydiP	30.9465	92.681	123.715	11.6346	0.250143	0.749148	Less	Same	Mid-log	Higher Expression Ecotype B
140	yehT	14.6589	901.368	113.788	106.694	0.128826	7.9215	Same	Greater	Mid-log	Higher Expression Ecotype B
141	yggL	14.6589	1628.28	726.739	707.608	0.0201707	2.24053	Same	Same	Mid-log	Higher Expression Ecotype B
142	yqeJ	11.4013	45.4319	25.1715	6.04079	0.452946	1.80489	Same	Greater	Mid-log	Higher Expression Ecotype B
143	aaaE	69.4905	0	40.0931	9.13122	Inf	Inf	Greater	Less	36h	Higher Expression Ecotype A
144	acnB	217985	68895.3	62622.5	16812.3	3.164	1.66175	Greater	Same	36h	Higher Expression Ecotype A
145	acs	47338.9	3637.77	51403.8	5490.74	13.0131	3.7019	Same	Less	36h	Higher Expression Ecotype A
146	actP	20437.8	768.889	20503.2	1003.95	26.5809	4.73232	Same	Less	36h	Higher Expression Ecotype A
147	adhP	2516.76	698.831	11064.1	2723.19	3.60139	1.84855	Less	Less	36h	Higher Expression Ecotype A
148	glvG	93.6611	0	46.5525	38.2562	Inf	Inf	Greater	Less	36h	Higher Expression Ecotype A
149	lit	166.928	0	78.6678	3.44856	Inf	Inf	Greater	Less	36h	Higher Expression Ecotype A
150	paaJ	50452.4	476.396	718.283	129.804	105.904	6.72662	Greater	Less	36h	Higher Expression Ecotype A
151	ahr	996.282	287.239	1892.52	286.925	3.46848	1.7943	Less	Less	36h	Higher Expression Ecotype A
152	aldA	18047.1	2769.05	26248.4	5737.91	6.51744	2.70431	Less	Less	36h	Higher Expression Ecotype A
153	aldB	5186.86	509.674	20086	1595.38	10.1768	3.34722	Less	Less	36h	Higher Expression Ecotype A
154	paaK	49966.7	497.414	972.262	20.5206	100.453	6.65038	Greater	Less	36h	Higher Expression Ecotype A
155	glpD	74786.9	1728.69	19145.1	16863.3	43.2622	5.43504	Greater	Less	36h	Higher Expression Ecotype A
156	anmK	1327.12	324.019	1445.9	172.421	4.0958	2.03414	Same	Less	36h	Higher Expression Ecotype A
157	argT	5289.59	1271.56	6924.24	926.617	4.15993	2.05656	Less	Less	36h	Higher Expression Ecotype A
158	ariR	214.514	36.7806	456.843	113.932	5.83227	2.54406	Less	Less	36h	Higher Expression Ecotype A
159	asnA	23135	7315.83	30125.4	12249.6	3.16233	1.66099	Same	Less	36h	Higher Expression Ecotype A
160	astA	14927.6	758.381	21131.9	1224.77	19.6835	4.29892	Less	Less	36h	Higher Expression Ecotype A
161	uidA	458.486	12.2602	325.832	14.8668	37.3963	5.22482	Greater	Less	36h	Higher Expression Ecotype A
162	astC	13198.7	1178.73	22996.8	1931.56	11.1974	3.48509	Less	Less	36h	Higher Expression Ecotype A
163	astD	16661.1	742.617	21013.3	395.391	22.4356	4.48772	Less	Less	36h	Higher Expression Ecotype A
164	astE	10256.6	394.078	8184.7	495.378	26.027	4.70194	Greater	Less	36h	Higher Expression Ecotype A
165	atoA	398.815	47.2893	14.2809	3.21928	8.43351	3.07613	Greater	Greater	36h	Higher Expression Ecotype A
166	atoD	509.849	54.2951	25.5199	9.48051	9.39032	3.23117	Greater	Greater	36h	Higher Expression Ecotype A
167	atoE	539.307	115.596	65.5034	8.53592	4.66544	2.22201	Greater	Greater	36h	Higher Expression Ecotype A
168	bfd	155.598	47.2893	860.254	131.976	3.29035	1.71824	Less	Less	36h	Higher Expression Ecotype A
169	bfr	551.392	152.377	1941.23	192.559	3.61861	1.85544	Less	Less	36h	Higher Expression Ecotype A
170	ccmC	418.454	143.619	153.271	15.0003	2.91363	1.54282	Greater	Same	36h	Higher Expression Ecotype A
171	chaC	1942.71	451.876	2639.26	37.1101	4.29922	2.10407	Less	Less	36h	Higher Expression Ecotype A
172	clcB	947.941	327.522	371.022	43.5977	2.89428	1.5332	Greater	Same	36h	Higher Expression Ecotype A
173	clpA	61223.4	12276	72034.6	30058.3	4.98726	2.31825	Same	Less	36h	Higher Expression Ecotype A
174	cohE	187.322	0	342.377	175.899	Inf	Inf	Same	Less	36h	Higher Expression Ecotype A
175	creB	292.313	24.5204	316.602	28.5216	11.9212	3.57546	Same	Less	36h	Higher Expression Ecotype A
176	csiD	2602.87	218.932	10287.9	2375.51	11.8889	3.57155	Less	Less	36h	Higher Expression Ecotype A
177	cspC	4585.62	937.029	9902.06	1839.23	4.89378	2.29095	Less	Less	36h	Higher Expression Ecotype A
178	astB	19777.6	789.907	18221	436.719	25.0379	4.64604	Greater	Less	36h	Higher Expression Ecotype A
179	csrC	3402.77	1112.17	3333.87	3297.36	3.05956	1.61333	Same	Same	36h	Higher Expression Ecotype A
180	paaX	10991.6	469.39	697.371	40.4406	23.4167	4.54947	Greater	Less	36h	Higher Expression Ecotype A
181	cyoD	6745.86	2310.17	6199.66	821.717	2.92007	1.546	Same	Less	36h	Higher Expression Ecotype A
182	cyoE	16810.7	4884.81	18925.1	6506.71	3.44141	1.783	Same	Less	36h	Higher Expression Ecotype A
183	yzgL	879.206	45.5379	147.73	60.229	19.3071	4.27106	Greater	Less	36h	Higher Expression Ecotype A
184	ddpA	1320.32	304.753	1742.97	198.209	4.33242	2.11517	Less	Less	36h	Higher Expression Ecotype A
185	ilvN	5023.71	260.967	972.851	190.239	19.2504	4.26681	Greater	Less	36h	Higher Expression Ecotype A
186	dppC	15846.1	966.804	10534.7	1236.24	16.3902	4.03476	Greater	Less	36h	Higher Expression Ecotype A
187	dppD	23746.9	1513.26	17629.6	27.0456	15.6925	3.97201	Greater	Less	36h	Higher Expression Ecotype A
188	ddpF	933.589	260.967	1086.48	23.0047	3.57742	1.83892	Less	Less	36h	Higher Expression Ecotype A
189	ddpX	447.156	96.3301	698.195	203.739	4.64192	2.21472	Less	Less	36h	Higher Expression Ecotype A
190	djlC	51.3625	12.2602	12.2251	3.9289	4.18937	2.06673	Greater	Same	36h	Higher Expression Ecotype A
191	dkgA	1766.72	546.454	5363.53	1207.12	3.23306	1.6929	Less	Less	36h	Higher Expression Ecotype A
192	dppA	66369.5	9785.39	115507	23319.6	6.78251	2.76182	Less	Less	36h	Higher Expression Ecotype A
193	dppB	13482.7	896.746	11208.6	509.789	15.0351	3.91026	Greater	Less	36h	Higher Expression Ecotype A
194	ompC	131169	9533.18	47587.6	20811.2	13.7592	3.78232	Greater	Less	36h	Higher Expression Ecotype A
195	dppF	28089.3	2233.11	17592	404.952	12.5786	3.65289	Greater	Less	36h	Higher Expression Ecotype A
196	ilvB	17438.3	1551.79	4979.55	531.664	11.2376	3.49026	Greater	Less	36h	Higher Expression Ecotype A
197	dps	8557.9	870.474	22580.1	18564.2	9.83132	3.29738	Same	Less	36h	Higher Expression Ecotype A
198	fadA	16057.6	1641.11	7733.16	543.089	9.78456	3.29051	Greater	Less	36h	Higher Expression Ecotype A
199	elaB	2237.29	527.188	4374.15	2588.24	4.24382	2.08536	Same	Less	36h	Higher Expression Ecotype A
200	fecA	5066.76	553.46	779.258	119.983	9.1547	3.19451	Greater	Less	36h	Higher Expression Ecotype A
201	hisM	1963.86	248.707	986.877	1.48112	7.89629	2.98118	Greater	Less	36h	Higher Expression Ecotype A
202	eutB	7001.17	2301.41	6841.24	3042.35	3.04212	1.60508	Same	Less	36h	Higher Expression Ecotype A
203	eutE	381.442	91.0757	62.2214	9.12553	4.18819	2.06633	Greater	Greater	36h	Higher Expression Ecotype A
204	eutG	293.069	66.5553	42.3158	1.93075	4.40338	2.13861	Greater	Greater	36h	Higher Expression Ecotype A
205	eutJ	200.163	35.0291	17.6256	12.2409	5.71418	2.51455	Greater	Greater	36h	Higher Expression Ecotype A
206	eutM	353.495	110.342	83.4471	33.6697	3.20364	1.67971	Greater	Same	36h	Higher Expression Ecotype A
207	rutA	542.328	71.8097	103.442	17.7137	7.55229	2.91691	Greater	Less	36h	Higher Expression Ecotype A
208	glpQ	3559.12	495.662	1599.79	600.929	7.18054	2.84409	Greater	Less	36h	Higher Expression Ecotype A
209	feoB	6893.91	998.33	2752.5	812.669	6.90544	2.78773	Greater	Less	36h	Higher Expression Ecotype A
210	hisQ	2364.19	359.049	1609.19	39.5525	6.58459	2.71909	Greater	Less	36h	Higher Expression Ecotype A
211	fadB	45648.4	7231.76	19680.8	4772.42	6.31222	2.65815	Greater	Less	36h	Higher Expression Ecotype A
212	hisJ	5825.11	980.815	5099.98	362.812	5.93905	2.57023	Greater	Less	36h	Higher Expression Ecotype A
213	fadE	20795	3911	24610.3	1398.35	5.31706	2.41063	Less	Less	36h	Higher Expression Ecotype A
214	eutQ	290.047	49.0408	69.6515	4.3878	5.91441	2.56423	Greater	Less	36h	Higher Expression Ecotype A
215	fadJ	12231.1	2313.67	11910.1	1291.47	5.28643	2.40229	Same	Less	36h	Higher Expression Ecotype A
216	fadM	474.348	164.637	523.917	290.516	2.88118	1.52666	Same	Less	36h	Higher Expression Ecotype A
217	fbaB	2678.4	553.46	11254.2	2771.56	4.83938	2.27482	Less	Less	36h	Higher Expression Ecotype A
218	hisP	1700.25	288.99	785.462	115.126	5.88342	2.55665	Greater	Less	36h	Higher Expression Ecotype A
219	fecB	2397.42	472.893	366.457	27.9706	5.06969	2.3419	Greater	Greater	36h	Higher Expression Ecotype A
220	fecC	1215.33	161.134	134.325	13.7533	7.54235	2.91501	Greater	Greater	36h	Higher Expression Ecotype A
221	fecD	892.802	147.122	115.416	9.77751	6.06843	2.60132	Greater	Greater	36h	Higher Expression Ecotype A
222	fecE	636.744	220.683	170.229	28.8809	2.88533	1.52874	Greater	Greater	36h	Higher Expression Ecotype A
223	yceK	963.047	175.146	814.551	61.8056	5.49855	2.45905	Greater	Less	36h	Higher Expression Ecotype A
224	nanT	533.264	98.0815	462.87	20.4045	5.43694	2.4428	Greater	Less	36h	Higher Expression Ecotype A
225	eutT	274.185	50.7922	81.3966	3.41203	5.39817	2.43247	Greater	Less	36h	Higher Expression Ecotype A
226	fecR	1288.6	239.949	619.156	187.199	5.37028	2.425	Greater	Less	36h	Higher Expression Ecotype A
227	ddpB	859.567	161.134	669.592	16.9546	5.33449	2.41535	Greater	Less	36h	Higher Expression Ecotype A
228	ddpD	905.642	171.643	808.781	77.8105	5.27632	2.39953	Greater	Less	36h	Higher Expression Ecotype A
229	eutP	133.694	26.2718	37.6877	2.6873	5.08886	2.34734	Greater	Less	36h	Higher Expression Ecotype A
230	flgI	148.8	15.7631	5.14467	2.93234	9.43978	3.23875	Greater	Greater	36h	Higher Expression Ecotype A
231	folC	3251.7	1127.94	1155.14	157.377	2.88287	1.52751	Greater	Same	36h	Higher Expression Ecotype A
232	frlA	137.47	36.7806	33.4665	6.91856	3.73758	1.9021	Greater	Same	36h	Higher Expression Ecotype A
233	frlB	688.107	77.0641	84.5482	7.81655	8.92902	3.1585	Greater	Same	36h	Higher Expression Ecotype A
234	frlC	259.079	71.8097	64.8303	7.86283	3.60785	1.85114	Greater	Same	36h	Higher Expression Ecotype A
235	frvX	482.657	29.7748	131.638	122.788	16.2103	4.01884	Greater	Same	36h	Higher Expression Ecotype A
236	ynfM	13315	2674.47	5170.92	1952.23	4.97854	2.31572	Greater	Less	36h	Higher Expression Ecotype A
237	gabD	6135.56	641.033	14001.6	3864.73	9.57136	3.25872	Less	Less	36h	Higher Expression Ecotype A
238	gabP	1858.87	287.239	6451.12	1425.87	6.47152	2.6941	Less	Less	36h	Higher Expression Ecotype A
239	gabT	7118.24	644.536	16349	1555.1	11.044	3.46519	Less	Less	36h	Higher Expression Ecotype A
240	ugpE	783.279	157.631	346.489	31.7849	4.96906	2.31297	Greater	Less	36h	Higher Expression Ecotype A
241	gfcA	532.509	115.596	90.8564	10.1063	4.60663	2.20371	Greater	Greater	36h	Higher Expression Ecotype A
242	glgA	3003.2	29.7748	4385.57	853.224	100.864	6.65627	Less	Less	36h	Higher Expression Ecotype A
243	glgP	5876.48	1989.65	6241.16	1098.79	2.95352	1.56243	Same	Less	36h	Higher Expression Ecotype A
244	glgS	255.302	54.2951	1981.89	1773.93	4.70211	2.23331	Same	Less	36h	Higher Expression Ecotype A
245	glnA	22914.5	7403.41	2103.98	121.071	3.09513	1.63	Greater	Greater	36h	Higher Expression Ecotype A
246	glnK	144.268	45.5379	31.7134	4.79002	3.1681	1.66362	Greater	Greater	36h	Higher Expression Ecotype A
247	glpA	3599.91	143.619	1196.62	1137.39	25.0656	4.64764	Greater	Same	36h	Higher Expression Ecotype A
248	glpB	4052.35	131.359	486.733	396.54	30.8494	4.94717	Greater	Same	36h	Higher Expression Ecotype A
249	glpC	5011.62	145.371	285.046	167.929	34.4747	5.10747	Greater	Same	36h	Higher Expression Ecotype A
250	ompR	4689.1	947.538	2821.61	1819.98	4.94872	2.30705	Greater	Less	36h	Higher Expression Ecotype A
251	glpK	20774.6	5923.42	3478.49	1900.78	3.5072	1.81032	Greater	Greater	36h	Higher Expression Ecotype A
252	gstB	2849.86	577.981	1889.61	341.52	4.93073	2.3018	Greater	Less	36h	Higher Expression Ecotype A
253	glpT	2583.99	364.303	2186.6	1941.6	7.09297	2.82639	Same	Same	36h	Higher Expression Ecotype A
254	glpX	5115.86	1606.09	698.013	74.6887	3.1853	1.67143	Greater	Greater	36h	Higher Expression Ecotype A
255	nanK	491.721	99.833	476.504	10.809	4.92543	2.30025	Greater	Less	36h	Higher Expression Ecotype A
256	glxR	151.822	47.2893	22.9268	10.8113	3.21048	1.68279	Greater	Greater	36h	Higher Expression Ecotype A
257	ryeA	2164.02	455.379	664.739	134.886	4.75214	2.24858	Greater	Less	36h	Higher Expression Ecotype A
258	hchA	1652.66	320.516	4438.83	131.42	5.15626	2.36632	Less	Less	36h	Higher Expression Ecotype A
259	ddpC	1030.27	218.932	755.1	52.3999	4.7059	2.23447	Greater	Less	36h	Higher Expression Ecotype A
260	yhjV	2439.72	535.946	1950.22	63.6527	4.55218	2.18656	Greater	Less	36h	Higher Expression Ecotype A
261	ybbP	5683.87	1264.55	1846.91	239.653	4.49477	2.16825	Greater	Less	36h	Higher Expression Ecotype A
262	yjdC	4975.37	1113.93	3573.04	197.579	4.46651	2.15915	Greater	Less	36h	Higher Expression Ecotype A
263	ugpC	1873.22	422.101	686.877	162.555	4.43785	2.14986	Greater	Less	36h	Higher Expression Ecotype A
264	hyaB	210.737	31.5262	605.196	278.077	6.68452	2.74082	Less	Less	36h	Higher Expression Ecotype A
265	agaW	54.3839	12.2602	32.8665	0.787728	4.43581	2.1492	Greater	Less	36h	Higher Expression Ecotype A
266	cstA	6470.92	1478.23	4195.97	969.285	4.37748	2.1301	Greater	Less	36h	Higher Expression Ecotype A
267	hybO	574.807	175.146	614.007	1.19206	3.28188	1.71452	Less	Less	36h	Higher Expression Ecotype A
268	hyi	142.758	35.0291	38.4392	38.4392	4.0754	2.02694	Greater	Same	36h	Higher Expression Ecotype A
269	ilvA	13759.1	1033.36	705.219	25.4031	13.3149	3.73497	Greater	Greater	36h	Higher Expression Ecotype A
270	ybbA	4513.1	1035.11	1845.75	193.695	4.36002	2.12434	Greater	Less	36h	Higher Expression Ecotype A
271	ilvD	25553.6	1499.25	1539.61	437.102	17.0443	4.09122	Greater	Same	36h	Higher Expression Ecotype A
272	ilvE	14371.7	894.994	848.034	166.872	16.0579	4.00521	Greater	Same	36h	Higher Expression Ecotype A
273	ilvG	22806.5	2303.16	2083.72	95.4262	9.90223	3.30775	Greater	Greater	36h	Higher Expression Ecotype A
274	ilvL	332.346	113.845	102.612	89.8907	2.91929	1.54562	Greater	Same	36h	Higher Expression Ecotype A
275	ilvM	1645.87	159.383	62.4668	19.3894	10.3265	3.36828	Greater	Greater	36h	Higher Expression Ecotype A
276	nanE	432.05	101.584	240.256	28.9782	4.25311	2.08852	Greater	Less	36h	Higher Expression Ecotype A
277	inaA	969.845	311.759	1130.79	172.3	3.11088	1.63732	Same	Less	36h	Higher Expression Ecotype A
278	iraP	222.823	42.0349	110.261	68.7797	5.30089	2.40624	Greater	Same	36h	Higher Expression Ecotype A
279	ivbL	573.296	150.625	364.504	336.85	3.80611	1.92832	Same	Same	36h	Higher Expression Ecotype A
280	katE	2950.32	730.357	11538.1	1180.63	4.03956	2.0142	Less	Less	36h	Higher Expression Ecotype A
281	ynfN	636.744	154.128	334.092	163.129	4.13127	2.04658	Greater	Less	36h	Higher Expression Ecotype A
282	fecI	1170.76	285.487	677.078	242.355	4.10093	2.03595	Greater	Less	36h	Higher Expression Ecotype A
283	agp	3646.74	893.243	2663.9	323.253	4.08259	2.02948	Greater	Less	36h	Higher Expression Ecotype A
284	fadI	6566.09	1620.1	6203.8	92.2369	4.0529	2.01896	Greater	Less	36h	Higher Expression Ecotype A
285	lacY	212.248	68.3068	57.9795	0.0941834	3.10728	1.63565	Greater	Greater	36h	Higher Expression Ecotype A
286	lacZ	1460.81	197.915	149.399	18.8719	7.38102	2.88382	Greater	Greater	36h	Higher Expression Ecotype A
287	ucpA	4681.54	1166.47	2390.07	978.048	4.01343	2.00484	Greater	Less	36h	Higher Expression Ecotype A
288	lhgO	3213.18	288.99	9194.88	2347.17	11.1186	3.47491	Less	Less	36h	Higher Expression Ecotype A
289	feoA	720.586	182.151	400.608	169.067	3.95597	1.98403	Greater	Less	36h	Higher Expression Ecotype A
290	lldD	2304.52	551.709	2099.26	261.921	4.17705	2.06249	Same	Less	36h	Higher Expression Ecotype A
291	lldR	1275	394.078	1894.71	154.16	3.2354	1.69394	Less	Less	36h	Higher Expression Ecotype A
292	msyB	1368.66	350.291	875.252	378.031	3.90721	1.96614	Greater	Less	36h	Higher Expression Ecotype A
293	lsrC	58.1605	0	291.474	220.127	Inf	Inf	Less	Less	36h	Higher Expression Ecotype A
294	map	2735.05	905.503	3526.1	198.754	3.02048	1.59478	Less	Less	36h	Higher Expression Ecotype A
295	mcbR	174.482	49.0408	224.837	69.974	3.55789	1.83102	Same	Less	36h	Higher Expression Ecotype A
296	mdtD	1281.8	374.812	343.76	31.8214	3.41984	1.77393	Greater	Same	36h	Higher Expression Ecotype A
297	mdtL	2441.23	399.332	164.578	24.5763	6.11329	2.61195	Greater	Greater	36h	Higher Expression Ecotype A
298	hemE	8857.01	2280.4	4052.71	7.46939	3.88398	1.95754	Greater	Less	36h	Higher Expression Ecotype A
299	mliC	322.526	91.0757	305.023	51.7116	3.5413	1.82428	Same	Less	36h	Higher Expression Ecotype A
300	mntH	3164.84	973.81	8565.6	211.269	3.24996	1.70042	Less	Less	36h	Higher Expression Ecotype A
301	yhbW	1134.51	292.493	659.422	83.6634	3.87875	1.95559	Greater	Less	36h	Higher Expression Ecotype A
302	feoC	560.456	145.371	232.424	78.961	3.85535	1.94686	Greater	Less	36h	Higher Expression Ecotype A
303	mtgA	5559.24	1919.6	5643.12	2546.97	2.89605	1.53408	Same	Less	36h	Higher Expression Ecotype A
304	mtlR	3609.73	490.408	5150.32	2887.66	7.36067	2.87984	Same	Less	36h	Higher Expression Ecotype A
305	fepG	1079.37	280.233	499.932	95.0753	3.85168	1.94549	Greater	Less	36h	Higher Expression Ecotype A
306	murE	3769.86	1122.68	3915.17	779.944	3.3579	1.74756	Same	Less	36h	Higher Expression Ecotype A
307	yhhY	443.379	115.596	178.462	49.0407	3.83559	1.93945	Greater	Less	36h	Higher Expression Ecotype A
308	lplA	1540.88	406.338	771.589	91.773	3.79211	1.923	Greater	Less	36h	Higher Expression Ecotype A
309	cspI	6148.4	1632.36	3943.2	1293.94	3.76658	1.91325	Greater	Less	36h	Higher Expression Ecotype A
310	puuE	750.799	199.666	333.873	75.4082	3.76028	1.91084	Greater	Less	36h	Higher Expression Ecotype A
311	pykA	7023.07	1884.57	5858.2	281.017	3.72662	1.89787	Greater	Less	36h	Higher Expression Ecotype A
312	ydjA	2157.23	581.483	1602.65	81.4822	3.70987	1.89137	Greater	Less	36h	Higher Expression Ecotype A
313	metH	8520.14	2297.91	4595.72	171.063	3.70778	1.89055	Greater	Less	36h	Higher Expression Ecotype A
314	nikC	53.6285	15.7631	22.958	17.4271	3.40215	1.76645	Greater	Same	36h	Higher Expression Ecotype A
315	nrdI	416.188	136.614	644.28	124.383	3.04646	1.60713	Less	Less	36h	Higher Expression Ecotype A
316	nfi	4249.49	1157.71	1686.79	68.6939	3.6706	1.87601	Greater	Less	36h	Higher Expression Ecotype A
317	envZ	2862.71	802.167	1397.07	519.878	3.56872	1.8354	Greater	Less	36h	Higher Expression Ecotype A
318	entS	1651.15	469.39	879.385	395.438	3.51766	1.81462	Greater	Less	36h	Higher Expression Ecotype A
319	osmB	515.136	84.0699	1728.39	461.829	6.12747	2.61529	Less	Less	36h	Higher Expression Ecotype A
320	osmC	2623.27	266.221	3287.01	978.999	9.8537	3.30067	Same	Less	36h	Higher Expression Ecotype A
321	osmF	756.842	206.672	2061.62	842.07	3.66205	1.87265	Less	Less	36h	Higher Expression Ecotype A
322	osmY	2649.7	697.08	7116.21	2962.56	3.80115	1.92643	Less	Less	36h	Higher Expression Ecotype A
323	paaA	40145.9	369.557	55.4437	4.28923	108.632	6.76331	Greater	Greater	36h	Higher Expression Ecotype A
324	paaB	18118.1	127.856	16.8533	4.68545	141.707	7.14677	Greater	Greater	36h	Higher Expression Ecotype A
325	paaC	41301.5	255.713	29.788	6.55856	161.515	7.33553	Greater	Greater	36h	Higher Expression Ecotype A
326	paaD	31003.3	161.134	43.8759	14.0094	192.407	7.58802	Greater	Greater	36h	Higher Expression Ecotype A
327	paaE	48876	243.452	80.9428	13.6343	200.762	7.64934	Greater	Greater	36h	Higher Expression Ecotype A
328	paaF	31118.9	183.903	55.0471	5.23886	169.214	7.4027	Greater	Greater	36h	Higher Expression Ecotype A
329	paaG	28745.6	143.619	38.1208	4.46655	200.152	7.64495	Greater	Greater	36h	Higher Expression Ecotype A
330	paaH	48659.2	248.707	94.5714	7.73747	195.649	7.61212	Greater	Greater	36h	Higher Expression Ecotype A
331	paaI	152.577	12.2602	4.78467	0.746158	12.4449	3.63748	Greater	Greater	36h	Higher Expression Ecotype A
332	yhbP	454.709	129.608	302.07	27.7413	3.50835	1.81079	Greater	Less	36h	Higher Expression Ecotype A
333	agaV	92.1504	26.2718	59.6179	20.579	3.50757	1.81047	Greater	Less	36h	Higher Expression Ecotype A
334	ugpA	454.709	131.359	296.649	25.0855	3.46157	1.79143	Greater	Less	36h	Higher Expression Ecotype A
335	paaY	4538.03	318.765	386.331	153.483	14.2363	3.8315	Greater	Same	36h	Higher Expression Ecotype A
336	paaZ	11622.3	206.672	113.376	11.0673	56.2354	5.81341	Greater	Greater	36h	Higher Expression Ecotype A
337	patA	2164.02	572.726	9966.55	639.92	3.77846	1.9178	Less	Less	36h	Higher Expression Ecotype A
338	patD	1688.92	360.8	7942.37	970.556	4.68104	2.22683	Less	Less	36h	Higher Expression Ecotype A
339	pdxB	3955.67	1299.58	3364.92	601.234	3.04381	1.60588	Same	Less	36h	Higher Expression Ecotype A
340	fumA	16763.8	4849.78	9283.02	3976.75	3.45661	1.78936	Greater	Less	36h	Higher Expression Ecotype A
341	phnM	299.867	91.0757	43.4897	22.4726	3.2925	1.71918	Greater	Greater	36h	Higher Expression Ecotype A
342	phr	629.191	43.7864	1814.82	277.493	14.3696	3.84494	Less	Less	36h	Higher Expression Ecotype A
343	pitB	253.791	85.8214	82.4089	11.062	2.9572	1.56423	Greater	Same	36h	Higher Expression Ecotype A
344	potE	119.342	26.2718	203.012	32.0483	4.5426	2.18352	Less	Less	36h	Higher Expression Ecotype A
345	poxB	1709.31	495.662	6535.61	619.284	3.44855	1.78599	Less	Less	36h	Higher Expression Ecotype A
346	prpB	1747.08	112.093	10573.2	3379.83	15.586	3.96218	Less	Less	36h	Higher Expression Ecotype A
347	prpC	1695.72	155.88	10581.2	575.896	10.8784	3.44339	Less	Less	36h	Higher Expression Ecotype A
348	prpD	2597.58	162.885	20099.3	388.024	15.9473	3.99524	Less	Less	36h	Higher Expression Ecotype A
349	prpE	1650.4	155.88	14168	208.247	10.5877	3.40431	Less	Less	36h	Higher Expression Ecotype A
350	prpR	452.443	115.596	957.344	115.553	3.914	1.96864	Less	Less	36h	Higher Expression Ecotype A
351	psiF	324.037	110.342	1342.24	794.133	2.93667	1.55418	Less	Less	36h	Higher Expression Ecotype A
352	putA	27926.9	7960.37	2269.94	1217.98	3.50824	1.81075	Greater	Greater	36h	Higher Expression Ecotype A
353	putP	5333.39	905.503	1506.25	832.044	5.88998	2.55826	Greater	Same	36h	Higher Expression Ecotype A
354	hybA	613.329	178.649	499.332	17.5971	3.43316	1.77954	Greater	Less	36h	Higher Expression Ecotype A
355	hybB	531.753	155.88	369.452	53.1026	3.41131	1.77032	Greater	Less	36h	Higher Expression Ecotype A
356	puuC	958.515	283.736	717.596	134.704	3.3782	1.75625	Greater	Less	36h	Higher Expression Ecotype A
357	ybhG	3321.19	987.821	1329.31	119.167	3.36214	1.74938	Greater	Less	36h	Higher Expression Ecotype A
358	fabB	36977.2	11006.2	15657.5	4042.75	3.35969	1.74833	Greater	Less	36h	Higher Expression Ecotype A
359	rhtA	321.016	112.093	320.108	5.1044	2.86383	1.51795	Same	Less	36h	Higher Expression Ecotype A
360	rmf	42377.1	9844.94	36829.4	36077.8	4.30446	2.10583	Same	Same	36h	Higher Expression Ecotype A
361	rsd	2997.91	754.878	3842.34	135.586	3.97139	1.98964	Less	Less	36h	Higher Expression Ecotype A
362	rsxE	218.291	8.75728	104.401	98.8704	24.9268	4.63962	Greater	Same	36h	Higher Expression Ecotype A
363	ampD	1740.28	525.437	898.223	165.907	3.31207	1.72773	Greater	Less	36h	Higher Expression Ecotype A
364	rutC	143.513	43.7864	38.7573	1.06459	3.27757	1.71263	Greater	Greater	36h	Higher Expression Ecotype A
365	pgl	3570.45	1078.9	2392.22	119.883	3.30935	1.72655	Greater	Less	36h	Higher Expression Ecotype A
366	ybhF	4264.6	1289.07	1483.5	34.9782	3.30827	1.72608	Greater	Less	36h	Higher Expression Ecotype A
367	setB	898.844	236.447	138.786	6.5998	3.80147	1.92656	Greater	Greater	36h	Higher Expression Ecotype A
368	sfmA	118.587	31.5262	28.9584	7.38818	3.76154	1.91132	Greater	Same	36h	Higher Expression Ecotype A
369	sgbH	96.6824	21.0175	6.16737	2.12886	4.6001	2.20166	Greater	Greater	36h	Higher Expression Ecotype A
370	sibA	153.332	50.7922	100.248	62.6384	3.01881	1.59398	Same	Same	36h	Higher Expression Ecotype A
371	sibB	302.133	61.301	86.4367	54.911	4.92867	2.3012	Greater	Same	36h	Higher Expression Ecotype A
372	sodC	1808.26	507.922	3152.32	1675.04	3.56012	1.83192	Same	Less	36h	Higher Expression Ecotype A
373	sra	4720.82	1180.48	11106.9	10321.5	3.99906	1.99966	Same	Same	36h	Higher Expression Ecotype A
374	srkA	25552.1	8016.41	8829.78	1724.69	3.18747	1.67241	Greater	Same	36h	Higher Expression Ecotype A
375	ssnA	452.443	63.0524	88.2059	26.2821	7.17567	2.84311	Greater	Same	36h	Higher Expression Ecotype A
376	sucA	197105	48506.6	60706.2	12300.7	4.06347	2.02271	Greater	Same	36h	Higher Expression Ecotype A
377	sucB	113448	31974.6	25666.8	2224.6	3.54808	1.82704	Greater	Greater	36h	Higher Expression Ecotype A
378	sucD	102097	32447.5	20148.9	3504.82	3.14652	1.65376	Greater	Greater	36h	Higher Expression Ecotype A
379	symE	205.45	57.7981	56.7479	30.7531	3.55462	1.8297	Greater	Same	36h	Higher Expression Ecotype A
380	talA	2614.96	413.344	10057.9	945.677	6.32635	2.66137	Less	Less	36h	Higher Expression Ecotype A
381	yidZ	1117.89	338.031	553.801	188.989	3.30706	1.72555	Greater	Less	36h	Higher Expression Ecotype A
382	thiF	628.436	203.169	75.0258	0.359682	3.09317	1.62909	Greater	Greater	36h	Higher Expression Ecotype A
383	thiG	724.363	197.915	76.0328	16.8529	3.65998	1.87183	Greater	Greater	36h	Higher Expression Ecotype A
384	thiH	1213.82	278.482	126.645	6.62595	4.3587	2.1239	Greater	Greater	36h	Higher Expression Ecotype A
385	thiS	202.429	56.0466	24.0537	6.90817	3.61179	1.85272	Greater	Greater	36h	Higher Expression Ecotype A
386	tktB	7550.29	1073.64	20305.7	1821.46	7.03241	2.81402	Less	Less	36h	Higher Expression Ecotype A
387	tnaA	9896.35	1045.62	10051.6	4375.31	9.46458	3.24254	Same	Less	36h	Higher Expression Ecotype A
388	tnaB	1248.56	105.087	1018.74	339.55	11.8812	3.57061	Same	Less	36h	Higher Expression Ecotype A
389	ttdB	94.4164	7.00582	6.68392	0.0469292	13.4768	3.75241	Greater	Greater	36h	Higher Expression Ecotype A
390	murF	4607.52	1404.67	3113.07	131.308	3.28015	1.71376	Greater	Less	36h	Higher Expression Ecotype A
391	gcl	717.565	218.932	468.944	66.4396	3.27757	1.71263	Greater	Less	36h	Higher Expression Ecotype A
392	yacC	1848.3	567.472	1181.59	46.1142	3.25707	1.70357	Greater	Less	36h	Higher Expression Ecotype A
393	ompN	130.672	40.2835	60.6145	13.4986	3.24382	1.69769	Greater	Less	36h	Higher Expression Ecotype A
394	uhpA	3832.55	1145.45	975.559	100.03	3.34588	1.74239	Greater	Greater	36h	Higher Expression Ecotype A
395	uhpB	5889.32	1422.18	7.08046	0.996555	4.14104	2.04999	Greater	Greater	36h	Higher Expression Ecotype A
396	uhpC	2118.7	670.808	208.991	10.4345	3.15844	1.65921	Greater	Greater	36h	Higher Expression Ecotype A
397	uhpT	516.647	150.625	96.6272	7.02785	3.43001	1.77821	Greater	Greater	36h	Higher Expression Ecotype A
398	mraY	2911.8	905.503	2178.49	550.971	3.21567	1.68512	Greater	Less	36h	Higher Expression Ecotype A
399	wcaB	47.5859	7.00582	11.0251	8.33277	6.79233	2.76391	Greater	Same	36h	Higher Expression Ecotype A
400	wrbA	966.069	306.505	6817.85	1139.36	3.15189	1.65622	Less	Less	36h	Higher Expression Ecotype A
401	nanA	413.922	129.608	338.433	42.5334	3.19365	1.67521	Greater	Less	36h	Higher Expression Ecotype A
402	yagH	967.579	334.528	194.157	79.1156	2.89237	1.53225	Greater	Greater	36h	Higher Expression Ecotype A
403	yaiY	503.051	157.631	351.288	223.526	3.19132	1.67415	Same	Same	36h	Higher Expression Ecotype A
404	ybaN	1165.48	387.072	569.254	195.37	3.01101	1.59025	Greater	Same	36h	Higher Expression Ecotype A
405	ybaO	323.282	103.336	641.551	124.419	3.12846	1.64545	Less	Less	36h	Higher Expression Ecotype A
406	ybaY	2484.28	742.617	5110.47	2613.85	3.34531	1.74214	Less	Less	36h	Higher Expression Ecotype A
407	yhfU	117.076	36.7806	62.4511	2.16508	3.1831	1.67043	Greater	Less	36h	Higher Expression Ecotype A
408	yjeM	1028.01	324.019	556.033	113.014	3.17267	1.6657	Greater	Less	36h	Higher Expression Ecotype A
409	ybeL	2207.08	572.726	3488.92	662.668	3.85364	1.94622	Less	Less	36h	Higher Expression Ecotype A
410	ybgS	654.117	129.608	4199.6	3398.18	5.0469	2.3354	Less	Less	36h	Higher Expression Ecotype A
411	fepD	1596.02	504.419	889.69	237.053	3.16406	1.66178	Greater	Less	36h	Higher Expression Ecotype A
412	leuD	1305.21	415.095	869.061	107.129	3.14437	1.65277	Greater	Less	36h	Higher Expression Ecotype A
413	ybhS	1878.51	595.495	546.886	31.9666	3.15453	1.65743	Greater	Greater	36h	Higher Expression Ecotype A
414	ycaC	2608.16	299.499	2933.65	737.357	8.70841	3.12241	Same	Less	36h	Higher Expression Ecotype A
415	yccJ	1017.43	299.499	4162.98	1863.82	3.39711	1.76431	Less	Less	36h	Higher Expression Ecotype A
416	yccU	686.596	136.614	1651.36	223.854	5.02583	2.32936	Less	Less	36h	Higher Expression Ecotype A
417	tas	2345.3	751.375	1934.04	345.03	3.12135	1.64217	Greater	Less	36h	Higher Expression Ecotype A
418	ycfJ	2093.78	500.916	709.433	352.695	4.1799	2.06347	Greater	Same	36h	Higher Expression Ecotype A
419	ycgB	2956.37	511.425	38731.1	1828.94	5.78064	2.53123	Less	Less	36h	Higher Expression Ecotype A
420	ycgZ	314.973	77.0641	289.396	47.1461	4.08716	2.0311	Same	Less	36h	Higher Expression Ecotype A
421	yciF	185.056	50.7922	91.571	48.4306	3.6434	1.86528	Greater	Same	36h	Higher Expression Ecotype A
422	yciG	188.833	43.7864	226.652	209.507	4.31259	2.10855	Same	Same	36h	Higher Expression Ecotype A
423	ydcJ	2991.11	327.522	6638.24	168.547	9.13254	3.19102	Less	Less	36h	Higher Expression Ecotype A
424	ydcS	479.635	138.365	13375.6	1289.61	3.46645	1.79346	Less	Less	36h	Higher Expression Ecotype A
425	ydcT	416.188	71.8097	6388.35	181.163	5.7957	2.53498	Less	Less	36h	Higher Expression Ecotype A
426	ydcU	494.742	131.359	4085.18	150.326	3.76633	1.91316	Less	Less	36h	Higher Expression Ecotype A
427	ydcV	561.211	56.0466	4388	1197.58	10.0133	3.32384	Less	Less	36h	Higher Expression Ecotype A
428	yfbS	1648.13	528.94	1327.94	155.427	3.11592	1.63966	Greater	Less	36h	Higher Expression Ecotype A
429	yghU	4260.07	1373.14	1889.67	80.4139	3.10242	1.6334	Greater	Less	36h	Higher Expression Ecotype A
430	yeaG	8449.89	632.276	64634.7	20266.3	13.3643	3.74031	Less	Less	36h	Higher Expression Ecotype A
431	yeaH	1387.54	213.678	13671.9	2994.11	6.49363	2.69903	Less	Less	36h	Higher Expression Ecotype A
432	yebV	2133.81	292.493	4342.18	3722.72	7.29525	2.86696	Same	Less	36h	Higher Expression Ecotype A
433	kefG	1334.67	430.858	938.786	179.547	3.0977	1.6312	Greater	Less	36h	Higher Expression Ecotype A
434	yehX	351.229	110.342	707.343	214.645	3.1831	1.67043	Less	Less	36h	Higher Expression Ecotype A
435	yehY	522.689	110.342	945.71	105.7	4.737	2.24397	Less	Less	36h	Higher Expression Ecotype A
436	yfaH	90.6398	19.266	82.1012	39.0238	4.70464	2.23409	Same	Less	36h	Higher Expression Ecotype A
437	yehW	655.628	211.926	563.52	53.0253	3.09366	1.62931	Greater	Less	36h	Higher Expression Ecotype A
438	yfeH	1143.57	350.291	1747.86	849.966	3.26463	1.70692	Same	Less	36h	Higher Expression Ecotype A
439	ygbM	428.273	138.365	162.559	26.5955	3.09524	1.63005	Greater	Same	36h	Higher Expression Ecotype A
440	ygeW	475.859	141.868	78.6678	3.44856	3.35424	1.74598	Greater	Greater	36h	Higher Expression Ecotype A
441	ygeX	791.587	190.909	116.736	23.2653	4.14642	2.05187	Greater	Greater	36h	Higher Expression Ecotype A
442	ygeY	1761.43	444.87	127.788	2.79091	3.95943	1.98529	Greater	Greater	36h	Higher Expression Ecotype A
443	puuB	771.949	250.458	420.242	117.354	3.08214	1.62393	Greater	Less	36h	Higher Expression Ecotype A
444	yggL	886.004	12.2602	14.9071	2.79156	72.2667	6.17526	Greater	Same	36h	Higher Expression Ecotype A
445	yghA	484.167	115.596	1228.6	41.2779	4.18844	2.06641	Less	Less	36h	Higher Expression Ecotype A
446	ytjB	964.558	313.511	699.652	159.838	3.07664	1.62135	Greater	Less	36h	Higher Expression Ecotype A
447	yghX	209.227	64.8039	793.346	15.2603	3.22861	1.69092	Less	Less	36h	Higher Expression Ecotype A
448	ygiV	790.832	239.949	658.968	137.964	3.29583	1.72064	Same	Less	36h	Higher Expression Ecotype A
449	ygiW	3600.66	483.402	3883.84	2436.42	7.44859	2.89697	Same	Less	36h	Higher Expression Ecotype A
450	yhbO	448.667	99.833	536.205	65.5323	4.49417	2.16806	Less	Less	36h	Higher Expression Ecotype A
451	kdsB	6134.05	1998.41	2779.27	641.549	3.06946	1.61799	Greater	Less	36h	Higher Expression Ecotype A
452	nanR	2895.18	949.289	1404.32	327.383	3.04984	1.60874	Greater	Less	36h	Higher Expression Ecotype A
453	yhcH	359.538	89.3243	385.355	93.8809	4.02508	2.00902	Same	Less	36h	Higher Expression Ecotype A
454	yhdV	651.851	141.868	1001.21	802.655	4.59477	2.19999	Same	Less	36h	Higher Expression Ecotype A
455	yhfL	142.002	15.7631	10.8059	8.04048	9.00852	3.17129	Greater	Same	36h	Higher Expression Ecotype A
456	serC	6443.73	2128.02	5812.09	168.945	3.02804	1.59839	Greater	Less	36h	Higher Expression Ecotype A
457	dcrB	10934.2	3625.51	3942.5	184.857	3.0159	1.59259	Greater	Less	36h	Higher Expression Ecotype A
458	yhjD	534.019	159.383	1661.1	16.23	3.35055	1.7444	Less	Less	36h	Higher Expression Ecotype A
459	yhjG	812.736	260.967	2425.33	249.506	3.11433	1.63892	Less	Less	36h	Higher Expression Ecotype A
460	katG	4485.16	1488.74	2259.53	82.774	3.01272	1.59107	Greater	Less	36h	Higher Expression Ecotype A
461	yiaG	5215.56	548.206	13461.1	8061.41	9.51388	3.25003	Less	Less	36h	Higher Expression Ecotype A
462	yibT	2672.36	145.371	5116.07	4426.93	18.3831	4.20031	Same	Less	36h	Higher Expression Ecotype A
463	rho	31213.3	10377.4	11184.8	548.443	3.00782	1.58872	Greater	Less	36h	Higher Expression Ecotype A
464	yjbE	220.557	38.532	35.5066	27.7634	5.72398	2.51702	Greater	Same	36h	Higher Expression Ecotype A
465	yjcH	4351.46	222.435	5418.3	234.202	19.5629	4.29005	Less	Less	36h	Higher Expression Ecotype A
466	murD	4031.96	1360.88	2396.15	424.014	2.96276	1.56694	Greater	Less	36h	Higher Expression Ecotype A
467	yjdN	778.747	259.216	2288.4	736.447	3.00424	1.587	Less	Less	36h	Higher Expression Ecotype A
468	kefB	2239.56	774.144	1316.49	176.282	2.89295	1.53254	Greater	Less	36h	Higher Expression Ecotype A
469	yliI	1645.87	507.922	2806.92	98.4245	3.24039	1.69617	Less	Less	36h	Higher Expression Ecotype A
470	ymdF	339.144	63.0524	4535.63	3558.89	5.37876	2.42727	Less	Less	36h	Higher Expression Ecotype A
471	ymfJ	50.6072	0	74.1281	47.0271	Inf	Inf	Same	Less	36h	Higher Expression Ecotype A
472	ymfL	64.9585	0	115.954	40.5684	Inf	Inf	Less	Less	36h	Higher Expression Ecotype A
473	ymgA	426.007	82.3184	410.744	235.417	5.17511	2.37159	Same	Less	36h	Higher Expression Ecotype A
474	ymgC	142.758	24.5204	320.959	58.4557	5.822	2.54151	Less	Less	36h	Higher Expression Ecotype A
475	ydiJ	4064.44	1406.42	2784.31	50.2386	2.88992	1.53103	Greater	Less	36h	Higher Expression Ecotype A
476	eco	2270.53	786.404	1464.42	308.481	2.88723	1.52968	Greater	Less	36h	Higher Expression Ecotype A
477	yobF	1494.8	413.344	6057.29	1100.7	3.61636	1.85454	Less	Less	36h	Higher Expression Ecotype A
478	yodD	700.192	213.678	3380.58	1652.75	3.27686	1.71231	Less	Less	36h	Higher Expression Ecotype A
479	yohC	777.991	259.216	3964.38	1627.61	3.00133	1.5856	Less	Less	36h	Higher Expression Ecotype A
480	ypeC	1297.66	196.163	2092.73	403.066	6.61521	2.72579	Less	Less	36h	Higher Expression Ecotype A
481	ypfG	1700.25	556.963	1734.04	742.914	3.05272	1.61009	Same	Less	36h	Higher Expression Ecotype A
482	yphA	70.2458	24.5204	263.641	75.5933	2.86479	1.51843	Less	Less	36h	Higher Expression Ecotype A
483	yqfA	16142.9	3073.81	16040.5	5691.18	5.25178	2.39281	Same	Less	36h	Higher Expression Ecotype A
484	yrbL	13962.3	4094.9	25129.1	4104.27	3.40968	1.76963	Less	Less	36h	Higher Expression Ecotype A
485	ysgA	4697.41	998.33	4654.28	300.969	4.70526	2.23428	Same	Less	36h	Higher Expression Ecotype A
486	ytjA	421.475	78.8155	1187.15	599.22	5.34761	2.41889	Less	Less	36h	Higher Expression Ecotype A
487	ampE	2040.15	714.594	1298.53	322.556	2.85498	1.51348	Greater	Less	36h	Higher Expression Ecotype A
488	ygfK	811.226	285.487	334.572	15.5295	2.84155	1.50668	Greater	Less	36h	Higher Expression Ecotype A
489	aaaD	13.596	43.7864	28.7707	19.3475	0.310507	-1.6873	Same	Same	36h	Higher Expression Ecotype B
490	aaeX	73.2671	283.736	167.051	5.51069	0.258223	-1.95331	Less	Greater	36h	Higher Expression Ecotype B
491	alsB	81.5758	308.256	160.304	9.31293	0.264636	-1.91792	Less	Greater	36h	Higher Expression Ecotype B
492	ansP	159.375	569.223	311.008	8.12021	0.279987	-1.83657	Less	Greater	36h	Higher Expression Ecotype B
493	aphA	330.08	1271.56	1053.13	582.461	0.259587	-1.94571	Less	Same	36h	Higher Expression Ecotype B
494	appY	17.3726	52.5437	89.9175	52.2247	0.330632	-1.5967	Less	Same	36h	Higher Expression Ecotype B
495	arfA	76.2885	243.452	334.045	169.813	0.313361	-1.6741	Less	Same	36h	Higher Expression Ecotype B
496	aroF	1608.86	7478.72	1779.55	302.804	0.215125	-2.21676	Same	Greater	36h	Higher Expression Ecotype B
497	bcr	2052.24	7161.7	2540.92	731.668	0.286557	-1.80311	Same	Greater	36h	Higher Expression Ecotype B
498	bglF	271.919	1215.51	605.998	89.9719	0.223708	-2.16031	Less	Greater	36h	Higher Expression Ecotype B
499	bioA	343.676	1254.04	186.993	2.81672	0.274054	-1.86747	Greater	Greater	36h	Higher Expression Ecotype B
500	bioB	227.355	968.555	189.868	8.13531	0.234736	-2.09089	Greater	Greater	36h	Higher Expression Ecotype B
501	bioF	159.375	579.732	47.5855	42.6078	0.274911	-1.86296	Greater	Greater	36h	Higher Expression Ecotype B
502	cbl	392.017	3494.16	484.086	35.5358	0.112192	-3.15596	Less	Greater	36h	Higher Expression Ecotype B
503	cedA	30.2133	117.348	98.2915	45.7486	0.257468	-1.95753	Less	Same	36h	Higher Expression Ecotype B
504	chaA	1445.7	6198.4	3183.91	2342.12	0.233238	-2.10012	Same	Greater	36h	Higher Expression Ecotype B
505	clsA	168.439	497.414	1649.12	197.828	0.338629	-1.56222	Less	Less	36h	Higher Expression Ecotype B
506	cnu	8.30864	63.0524	28.1445	13.3367	0.131774	-2.92387	Less	Greater	36h	Higher Expression Ecotype B
507	csgD	15.1066	66.5553	465.569	293.26	0.226978	-2.13937	Less	Less	36h	Higher Expression Ecotype B
508	cspB	2553.78	10261.8	4271.84	1844.7	0.248863	-2.00658	Same	Greater	36h	Higher Expression Ecotype B
509	cspH	18.128	57.7981	19.5456	7.37779	0.313643	-1.67281	Same	Greater	36h	Higher Expression Ecotype B
510	cyaR	273.43	944.035	210.467	93.7669	0.28964	-1.78767	Same	Greater	36h	Higher Expression Ecotype B
511	cysD	71.7565	2581.65	2320.29	1574.51	0.0277948	-5.16904	Less	Same	36h	Higher Expression Ecotype B
512	cysH	542.328	3511.67	2126.95	379.621	0.154436	-2.69492	Less	Greater	36h	Higher Expression Ecotype B
513	cysJ	1544.65	11113	7190.01	2621.11	0.138995	-2.84689	Less	Greater	36h	Higher Expression Ecotype B
514	cysK	1965.37	13046.6	12531.9	4868.11	0.150643	-2.7308	Less	Same	36h	Higher Expression Ecotype B
515	cysN	315.728	3366.3	2498.89	1403.11	0.093791	-3.41441	Less	Same	36h	Higher Expression Ecotype B
516	cysP	809.715	3863.71	7924.09	4374.25	0.209569	-2.2545	Less	Same	36h	Higher Expression Ecotype B
517	dapB	416.188	1658.63	648.231	58.6085	0.250923	-1.99469	Less	Greater	36h	Higher Expression Ecotype B
518	dcuD	89.8844	429.107	158.353	32.8032	0.209469	-2.25519	Less	Greater	36h	Higher Expression Ecotype B
519	dcyD	142.758	634.027	1152.25	197.82	0.22516	-2.15098	Less	Less	36h	Higher Expression Ecotype B
520	emrA	422.23	1761.96	327.48	45.4085	0.239636	-2.06108	Greater	Greater	36h	Higher Expression Ecotype B
521	evgA	81.5758	837.196	1100.49	224.138	0.0974393	-3.35935	Less	Less	36h	Higher Expression Ecotype B
522	evgS	182.79	2438.03	1465.09	340.122	0.0749746	-3.73745	Less	Greater	36h	Higher Expression Ecotype B
523	exoD	8.30864	85.8214	28.1653	5.48893	0.0968133	-3.36865	Less	Greater	36h	Higher Expression Ecotype B
524	fabI	7115.22	21264.4	7687.99	718.867	0.334607	-1.57946	Same	Greater	36h	Higher Expression Ecotype B
525	fimA	1825.64	103341	36638.7	3565.99	0.0176661	-5.82287	Less	Greater	36h	Higher Expression Ecotype B
526	fimC	117.076	11719	1368.48	311.539	0.00999031	-6.64526	Less	Greater	36h	Higher Expression Ecotype B
527	fimD	137.47	12163.9	2066.56	269.043	0.0113015	-6.46734	Less	Greater	36h	Higher Expression Ecotype B
528	fimE	48.3412	274.979	346.87	88.4057	0.1758	-2.50799	Less	Same	36h	Higher Expression Ecotype B
529	fimF	37.7666	1856.54	417.231	14.7263	0.0203424	-5.61937	Less	Greater	36h	Higher Expression Ecotype B
530	fimG	36.2559	1536.03	369.176	18.5213	0.0236037	-5.40484	Less	Greater	36h	Higher Expression Ecotype B
531	fimH	67.2245	1933.61	474.13	45.4913	0.0347664	-4.84616	Less	Greater	36h	Higher Expression Ecotype B
532	fimI	215.269	21592	3757.83	354.716	0.00996989	-6.64821	Less	Greater	36h	Higher Expression Ecotype B
533	flhD	23.4153	70.0582	155.88	57.6097	0.334226	-1.58111	Less	Less	36h	Higher Expression Ecotype B
534	fliY	208.471	1264.55	2316.65	507.393	0.164858	-2.6007	Less	Less	36h	Higher Expression Ecotype B
535	fliZ	12.8406	49.0408	83.3586	10.6654	0.261836	-1.93327	Less	Less	36h	Higher Expression Ecotype B
536	frlR	336.122	1064.89	453.192	41.2639	0.315642	-1.66364	Less	Greater	36h	Higher Expression Ecotype B
537	ftnA	144.268	434.361	287.31	123.077	0.332139	-1.59014	Less	Greater	36h	Higher Expression Ecotype B
538	gcvA	251.525	937.029	557.629	126.225	0.268429	-1.89739	Less	Greater	36h	Higher Expression Ecotype B
539	gltI	14630.8	47257.8	7373.59	591.694	0.309595	-1.69155	Greater	Greater	36h	Higher Expression Ecotype B
540	gltK	928.302	3196.41	473.255	174.405	0.29042	-1.78378	Greater	Greater	36h	Higher Expression Ecotype B
541	gltS	1176.05	9802.9	865.574	173.668	0.11997	-3.05926	Greater	Greater	36h	Higher Expression Ecotype B
542	glyQ	2767.53	7941.1	5679.98	2223.02	0.348508	-1.52074	Less	Greater	36h	Higher Expression Ecotype B
543	greA	841.439	2497.58	2819.94	663.375	0.336902	-1.5696	Less	Same	36h	Higher Expression Ecotype B
544	gspB	40.0326	134.862	42.2897	10.2109	0.296841	-1.75224	Same	Greater	36h	Higher Expression Ecotype B
545	gtrA	3.02133	192.66	291.687	8.5088	0.0156821	-5.99473	Less	Less	36h	Higher Expression Ecotype B
546	gtrB	3.77666	542.951	833.132	123.701	0.00695579	-7.16757	Less	Less	36h	Higher Expression Ecotype B
547	gtrS	0.755331	190.909	140.352	62.92	0.0039565	-7.98156	Less	Same	36h	Higher Expression Ecotype B
548	hisC	79.3098	5079.22	652.308	625.207	0.0156146	-6.00097	Same	Greater	36h	Higher Expression Ecotype B
549	hlyE	38.5219	133.111	50.7894	7.09589	0.289398	-1.78888	Less	Greater	36h	Higher Expression Ecotype B
550	hokA	81.5758	474.645	32.7569	8.97435	0.171867	-2.54063	Greater	Greater	36h	Higher Expression Ecotype B
551	icdC	15.1066	3643.03	23.4641	10.1901	0.00414672	-7.91381	Same	Greater	36h	Higher Expression Ecotype B
552	ilvI	200.918	588.489	419.303	108.338	0.341413	-1.55041	Less	Greater	36h	Higher Expression Ecotype B
553	infB	27917.8	111489	20056.5	549.3	0.250409	-1.99764	Greater	Greater	36h	Higher Expression Ecotype B
554	intD	205.45	1569.3	953.373	279.718	0.130918	-2.93327	Less	Greater	36h	Higher Expression Ecotype B
555	intS	0.755331	245.204	169.284	11.1026	0.00308042	-8.34266	Less	Greater	36h	Higher Expression Ecotype B
556	iraD	74.7778	266.221	271.479	61.4766	0.280886	-1.83194	Less	Same	36h	Higher Expression Ecotype B
557	iraM	18.128	119.099	38.5954	31.4054	0.152209	-2.71587	Same	Greater	36h	Higher Expression Ecotype B
558	kch	65.7138	211.926	432.269	149.574	0.310079	-1.68929	Less	Less	36h	Higher Expression Ecotype B
559	kgtP	16104.4	50033.8	37843.2	2556.11	0.32187	-1.63545	Less	Greater	36h	Higher Expression Ecotype B
560	lolB	907.908	2711.25	1195.26	506.021	0.334867	-1.57834	Same	Greater	36h	Higher Expression Ecotype B
561	lpoA	664.692	2071.97	3390.39	598.437	0.320801	-1.64025	Less	Less	36h	Higher Expression Ecotype B
562	lysA	426.762	1628.85	615.548	287.083	0.262001	-1.93235	Same	Greater	36h	Higher Expression Ecotype B
563	mcrB	89.1291	507.922	111.159	22.1123	0.175478	-2.51064	Same	Greater	36h	Higher Expression Ecotype B
564	mdtK	362.559	1395.91	1948.85	99.2137	0.259729	-1.94492	Less	Less	36h	Higher Expression Ecotype B
565	menE	221.312	937.029	418.848	17.3105	0.236185	-2.08201	Less	Greater	36h	Higher Expression Ecotype B
566	mepM	4242.7	13645.6	5945.69	1804.21	0.310921	-1.68538	Same	Greater	36h	Higher Expression Ecotype B
567	mgrR	201.673	712.843	294.128	213.378	0.282914	-1.82156	Same	Greater	36h	Higher Expression Ecotype B
568	minC	256.813	917.763	2425.19	127.282	0.279825	-1.83741	Less	Less	36h	Higher Expression Ecotype B
569	mltD	2848.35	17941.9	8237.7	133.758	0.158754	-2.65513	Less	Greater	36h	Higher Expression Ecotype B
570	modA	3.02133	565.72	229.235	220.386	0.00534067	-7.54876	Less	Greater	36h	Higher Expression Ecotype B
571	mokA	34.7452	180.4	9.21972	4.24198	0.192601	-2.37631	Greater	Greater	36h	Higher Expression Ecotype B
572	mppA	129.917	416.847	816.899	32.0824	0.311666	-1.68193	Less	Less	36h	Higher Expression Ecotype B
573	mprA	843.705	4758.71	525.201	92.6907	0.177297	-2.49576	Greater	Greater	36h	Higher Expression Ecotype B
574	mqsR	622.393	1767.22	2518.36	148.402	0.352188	-1.50558	Less	Less	36h	Higher Expression Ecotype B
575	mtlD	14.3513	525.437	14.7609	8.12395	0.0273131	-5.19426	Same	Greater	36h	Higher Expression Ecotype B
576	mzrA	2441.99	9505.15	1559.44	751.936	0.256912	-1.96065	Greater	Greater	36h	Higher Expression Ecotype B
577	nac	154.843	521.934	183.602	59.7543	0.296671	-1.75306	Same	Greater	36h	Higher Expression Ecotype B
578	nhaB	273.43	1341.62	1095.91	98.1458	0.203806	-2.29473	Less	Greater	36h	Higher Expression Ecotype B
579	nudJ	190.343	562.217	345.091	16.6253	0.338558	-1.56252	Less	Greater	36h	Higher Expression Ecotype B
580	nusA	12664.6	40593.5	9580.43	863.98	0.311987	-1.68044	Greater	Greater	36h	Higher Expression Ecotype B
581	ompF	1318.81	45593.9	2334.08	421.525	0.0289251	-5.11153	Less	Greater	36h	Higher Expression Ecotype B
582	oppA	7918.89	126115	120917	5757.36	0.0627909	-3.9933	Less	Same	36h	Higher Expression Ecotype B
583	oppB	1197.2	16931.3	21623.3	6481.58	0.0707092	-3.82196	Less	Same	36h	Higher Expression Ecotype B
584	oppC	1823.37	20656.7	18479.6	2434.63	0.0882702	-3.50193	Less	Same	36h	Higher Expression Ecotype B
585	oppD	2784.15	28254.5	31252.2	8277.14	0.0985384	-3.34317	Less	Same	36h	Higher Expression Ecotype B
586	oppF	3074.2	27257.9	26861.6	4835.56	0.112782	-3.14839	Less	Same	36h	Higher Expression Ecotype B
587	peaD	10.5746	73.5612	27.2888	0.365366	0.143753	-2.79834	Less	Greater	36h	Higher Expression Ecotype B
588	phoB	938.877	4762.21	2263.38	573.935	0.197152	-2.34262	Less	Greater	36h	Higher Expression Ecotype B
589	phoR	595.956	3159.63	1614.1	712.166	0.188616	-2.40648	Less	Greater	36h	Higher Expression Ecotype B
590	phoU	1167.74	4040.61	1302.75	278.997	0.289002	-1.79085	Same	Greater	36h	Higher Expression Ecotype B
591	pinQ	115.566	329.274	340.687	136.07	0.350971	-1.51057	Less	Same	36h	Higher Expression Ecotype B
592	plsX	1435.13	4087.9	2520.71	380.283	0.351068	-1.51018	Less	Greater	36h	Higher Expression Ecotype B
593	ppa	2519.03	9034.01	3585.34	1520.68	0.278838	-1.8425	Same	Greater	36h	Higher Expression Ecotype B
594	priB	3959.45	15328.7	5632.31	1912.84	0.258302	-1.95287	Same	Greater	36h	Higher Expression Ecotype B
595	psrD	114.055	422.101	889.793	422.672	0.270208	-1.88786	Less	Less	36h	Higher Expression Ecotype B
596	pstA	21.1493	61.301	23.2241	7.73779	0.345007	-1.5353	Same	Greater	36h	Higher Expression Ecotype B
597	pstB	1420.78	5033.69	1525.7	245.863	0.282254	-1.82493	Same	Greater	36h	Higher Expression Ecotype B
598	purL	2520.54	10957.1	831.999	39.1055	0.230037	-2.12006	Greater	Greater	36h	Higher Expression Ecotype B
599	pyrL	13.596	59.5495	72.4324	51.4152	0.228314	-2.13091	Less	Same	36h	Higher Expression Ecotype B
600	queA	2730.52	11566.6	1141.73	119.632	0.236069	-2.08272	Greater	Greater	36h	Higher Expression Ecotype B
601	rbfA	1346	4748.2	1096.5	94.8639	0.283476	-1.8187	Greater	Greater	36h	Higher Expression Ecotype B
602	recX	279.473	809.173	140.717	35.716	0.345381	-1.53374	Greater	Greater	36h	Higher Expression Ecotype B
603	renD	28.7026	91.0757	72.7769	5.30089	0.315151	-1.66589	Less	Greater	36h	Higher Expression Ecotype B
604	rimM	12789.3	37274.5	23942.9	5959.46	0.343111	-1.54325	Less	Greater	36h	Higher Expression Ecotype B
605	rlmM	497.763	1716.43	831.096	109.876	0.29	-1.78588	Less	Greater	36h	Higher Expression Ecotype B
606	rluC	266.632	1026.35	810.372	104.979	0.259786	-1.94461	Less	Greater	36h	Higher Expression Ecotype B
607	rluE	187.322	565.72	359.084	48.8051	0.331121	-1.59457	Less	Greater	36h	Higher Expression Ecotype B
608	rnlA	524.2	2495.83	4350.76	5.32104	0.210031	-2.25133	Less	Less	36h	Higher Expression Ecotype B
609	rnlB	215.269	928.272	1997.79	117.194	0.231903	-2.1084	Less	Less	36h	Higher Expression Ecotype B
610	rnpA	5296.38	18558.4	2040.1	442.241	0.28539	-1.809	Greater	Greater	36h	Higher Expression Ecotype B
611	rplA	16161.8	57677.2	19369.7	1989.27	0.280212	-1.83541	Less	Greater	36h	Higher Expression Ecotype B
612	rplI	5624.95	21043.7	3989.51	1391.13	0.267298	-1.90348	Greater	Greater	36h	Higher Expression Ecotype B
613	rplJ	10072.3	36349.7	14694.9	1373.23	0.277095	-1.85155	Less	Greater	36h	Higher Expression Ecotype B
614	rplK	7699.09	28361.3	8250.95	302.607	0.271464	-1.88116	Less	Greater	36h	Higher Expression Ecotype B
615	rplL	8159.09	29860.6	8487.42	2163.47	0.273239	-1.87176	Same	Greater	36h	Higher Expression Ecotype B
616	rplM	17442.1	60737	15689.2	1179.64	0.287174	-1.8	Greater	Greater	36h	Higher Expression Ecotype B
617	rplS	7918.89	23275.1	6902.98	4379.27	0.34023	-1.55542	Same	Greater	36h	Higher Expression Ecotype B
618	rpmB	9493	39836.9	6757.29	2239.16	0.238297	-2.06917	Greater	Greater	36h	Higher Expression Ecotype B
619	rpmE	3773.64	16116.9	2937.49	2569.69	0.234142	-2.09455	Same	Greater	36h	Higher Expression Ecotype B
620	rpmG	4362.04	23520.3	3057.26	1581.64	0.185458	-2.43083	Same	Greater	36h	Higher Expression Ecotype B
621	rpmH	1626.98	8140.77	1611.06	1369.36	0.199856	-2.32297	Same	Greater	36h	Higher Expression Ecotype B
622	rpoE	2270.53	6690.56	15118.6	878.788	0.339362	-1.5591	Less	Less	36h	Higher Expression Ecotype B
623	rpsF	8400.04	32162	8352.03	715.207	0.261179	-1.93689	Same	Greater	36h	Higher Expression Ecotype B
624	rpsJ	22390.3	65304.8	11330.4	1360.65	0.342858	-1.54432	Greater	Greater	36h	Higher Expression Ecotype B
625	rpsL	11494.6	33071	12447.6	2597.2	0.347574	-1.52461	Same	Greater	36h	Higher Expression Ecotype B
626	rpsQ	9977.17	31449.1	7619.25	2869.96	0.317248	-1.65632	Same	Greater	36h	Higher Expression Ecotype B
627	rpsR	3626.35	16320.1	3731.36	11.8978	0.222202	-2.17006	Less	Greater	36h	Higher Expression Ecotype B
628	rpsT	4446.64	15174.6	2754.15	2222.64	0.293031	-1.77087	Same	Greater	36h	Higher Expression Ecotype B
629	rpsU	2773.58	8603.15	2129.44	1981.76	0.322391	-1.63312	Same	Greater	36h	Higher Expression Ecotype B
630	rstA	1448.73	4154.45	7006.48	4952.89	0.348716	-1.51987	Less	Same	36h	Higher Expression Ecotype B
631	rsuA	2072.63	7524.26	3822.76	1947.55	0.27546	-1.86009	Same	Greater	36h	Higher Expression Ecotype B
632	rttR	109.523	457.13	155.942	141.562	0.239588	-2.06137	Same	Greater	36h	Higher Expression Ecotype B
633	rutB	4.53199	75.3126	4.35159	1.03309	0.0601757	-4.05468	Same	Greater	36h	Higher Expression Ecotype B
634	secD	11111.7	36362	7251.06	1480.2	0.305585	-1.71035	Greater	Greater	36h	Higher Expression Ecotype B
635	shiA	145.779	674.311	586.286	3.33668	0.21619	-2.20963	Less	Greater	36h	Higher Expression Ecotype B
636	sieB	45.3199	190.909	77.7235	27.9152	0.23739	-2.07467	Less	Greater	36h	Higher Expression Ecotype B
637	smrA	143.513	747.872	675.269	0.508261	0.191895	-2.38161	Less	Greater	36h	Higher Expression Ecotype B
638	sspB	364.825	6552.2	2819.95	211.618	0.0556798	-4.1667	Less	Greater	36h	Higher Expression Ecotype B
639	sucC	91.3951	26154.5	9198.08	9179.83	0.00349443	-8.16073	Same	Greater	36h	Higher Expression Ecotype B
640	suhB	1367.9	3946.03	807.303	195.594	0.346653	-1.52843	Greater	Greater	36h	Higher Expression Ecotype B
641	tgt	11002.9	34489.7	5743.28	945.84	0.31902	-1.64828	Greater	Greater	36h	Higher Expression Ecotype B
642	thiM	193.365	611.258	209.2	55.9958	0.316339	-1.66046	Same	Greater	36h	Higher Expression Ecotype B
643	tig	9451.46	44254	14224.5	2407.38	0.213573	-2.2272	Less	Greater	36h	Higher Expression Ecotype B
644	torI	0.755331	70.0582	92.338	62.4715	0.0107815	-6.5353	Less	Same	36h	Higher Expression Ecotype B
645	torY	67.9798	264.47	155.52	10.0591	0.257042	-1.95993	Less	Greater	36h	Higher Expression Ecotype B
646	torZ	188.077	539.449	422.084	61.3103	0.348648	-1.52016	Less	Greater	36h	Higher Expression Ecotype B
647	trmD	15165.5	47331.4	25899.3	2941.73	0.320412	-1.642	Less	Greater	36h	Higher Expression Ecotype B
648	truB	2719.19	9520.92	1831.75	118.852	0.285602	-1.80792	Greater	Greater	36h	Higher Expression Ecotype B
649	tsx	601.999	2296.16	1486.2	689.209	0.262177	-1.93139	Less	Greater	36h	Higher Expression Ecotype B
650	tyrA	824.822	3007.25	1084.72	75.0934	0.274278	-1.86629	Less	Greater	36h	Higher Expression Ecotype B
651	ulaE	7.55331	155.88	48.5616	40.4846	0.0484561	-4.36718	Less	Greater	36h	Higher Expression Ecotype B
652	upp	787.055	2651.7	925.401	269.998	0.296811	-1.75238	Same	Greater	36h	Higher Expression Ecotype B
653	uraA	97.4377	290.742	185.167	67.9132	0.335135	-1.57719	Less	Greater	36h	Higher Expression Ecotype B
654	uvrD	5158.16	14622.9	5020.37	968.403	0.352745	-1.5033	Same	Greater	36h	Higher Expression Ecotype B
655	wzzB	1276.51	3842.69	6384.82	1303.03	0.332191	-1.58991	Less	Less	36h	Higher Expression Ecotype B
656	xanP	662.426	3278.73	122.81	7.76865	0.202037	-2.30731	Greater	Greater	36h	Higher Expression Ecotype B
657	xseA	4466.27	17574.1	4047.14	1292.87	0.254139	-1.97631	Same	Greater	36h	Higher Expression Ecotype B
658	xylR	121.608	383.569	337.055	12.9489	0.317044	-1.65724	Less	Greater	36h	Higher Expression Ecotype B
659	yaaI	18.8833	57.7981	29.5845	1.37735	0.326711	-1.61391	Less	Greater	36h	Higher Expression Ecotype B
660	yajC	5650.63	19591.8	3685.22	1325.22	0.288418	-1.79376	Greater	Greater	36h	Higher Expression Ecotype B
661	ybaB	16.6173	3178.89	1434.93	1431.06	0.00522738	-7.5797	Same	Greater	36h	Higher Expression Ecotype B
662	ybbD	30.2133	89.3243	10.759	1.35656	0.338242	-1.56387	Greater	Greater	36h	Higher Expression Ecotype B
663	ybdG	942.653	4231.52	1026.51	139.386	0.22277	-2.16638	Same	Greater	36h	Higher Expression Ecotype B
664	ycbF	57.4052	222.435	296.56	19.2496	0.258076	-1.95413	Less	Less	36h	Higher Expression Ecotype B
665	ycgN	272.675	1050.87	813.314	52.2728	0.259474	-1.94634	Less	Greater	36h	Higher Expression Ecotype B
666	ycgX	16.6173	56.0466	36.6754	11.7867	0.296491	-1.75394	Less	Greater	36h	Higher Expression Ecotype B
667	ychE	47.5859	276.73	358.495	90.6076	0.171958	-2.53987	Less	Same	36h	Higher Expression Ecotype B
668	ychJ	96.6824	392.326	299.3	81.2206	0.246434	-2.02073	Less	Greater	36h	Higher Expression Ecotype B
669	yciA	54.3839	166.388	199.223	118.473	0.326849	-1.6133	Less	Same	36h	Higher Expression Ecotype B
670	yciU	182.79	830.19	864.062	49.6298	0.220179	-2.18325	Less	Same	36h	Higher Expression Ecotype B
671	yciW	327.814	3977.56	3427.52	1720.57	0.0824159	-3.60093	Less	Same	36h	Higher Expression Ecotype B
672	yciY	18.128	183.903	117.065	70.0528	0.0985735	-3.34266	Less	Same	36h	Higher Expression Ecotype B
673	ycjF	405.613	1420.43	741.586	41.5783	0.285556	-1.80815	Less	Greater	36h	Higher Expression Ecotype B
674	ycjX	815.002	2686.73	1434.83	124.029	0.303343	-1.72098	Less	Greater	36h	Higher Expression Ecotype B
675	ydaM	97.4377	336.28	1822.47	13.2144	0.289752	-1.78711	Less	Less	36h	Higher Expression Ecotype B
676	ydaN	144.268	493.911	779.451	26.9427	0.292094	-1.7755	Less	Less	36h	Higher Expression Ecotype B
677	ydbJ	202.429	591.992	635.316	29.6912	0.341945	-1.54816	Less	Less	36h	Higher Expression Ecotype B
678	ydfO	59.6712	306.505	46.777	9.08429	0.194683	-2.3608	Greater	Greater	36h	Higher Expression Ecotype B
679	ydfV	52.1179	164.637	98.2968	14.7814	0.316562	-1.65944	Less	Greater	36h	Higher Expression Ecotype B
680	ydhR	842.95	3255.96	1480.62	331.319	0.258895	-1.94956	Less	Greater	36h	Higher Expression Ecotype B
681	ydhS	129.917	695.328	1316.3	91.2903	0.186843	-2.4201	Less	Less	36h	Higher Expression Ecotype B
682	ydiE	117.076	499.165	215.508	2.57136	0.234544	-2.09207	Less	Greater	36h	Higher Expression Ecotype B
683	ydiH	1305.21	4410.17	672.981	436.262	0.295955	-1.75655	Greater	Greater	36h	Higher Expression Ecotype B
684	ydiU	1230.43	6846.44	3141.55	1137.1	0.179719	-2.47619	Less	Greater	36h	Higher Expression Ecotype B
685	ydiY	57.4052	166.388	350.262	168.529	0.345007	-1.5353	Less	Less	36h	Higher Expression Ecotype B
686	ydjN	1062.75	7799.23	3887.49	851.875	0.136264	-2.87553	Less	Greater	36h	Higher Expression Ecotype B
687	ydjO	40.0326	325.771	109.625	5.96959	0.122886	-3.02461	Less	Greater	36h	Higher Expression Ecotype B
688	yebZ	1776.54	5341.94	2027.3	150.739	0.332564	-1.58829	Less	Greater	36h	Higher Expression Ecotype B
689	yecJ	95.1717	1084.15	239.243	114.8	0.0877846	-3.50989	Less	Greater	36h	Higher Expression Ecotype B
690	yeeE	68.7351	637.53	1437.81	801.07	0.107815	-3.21337	Less	Same	36h	Higher Expression Ecotype B
691	yeeN	248.504	1479.98	402.283	120.933	0.16791	-2.57424	Less	Greater	36h	Higher Expression Ecotype B
692	yeeX	344.431	1082.4	1801.32	288.225	0.318211	-1.65195	Less	Less	36h	Higher Expression Ecotype B
693	yegQ	3432.23	9944.77	3138.11	24.4176	0.345129	-1.53479	Greater	Greater	36h	Higher Expression Ecotype B
694	yfdQ	0.755331	87.5728	32.9761	7.3989	0.00862518	-6.85723	Less	Greater	36h	Higher Expression Ecotype B
695	yfeK	74.0225	229.441	216.416	36.664	0.322621	-1.63209	Less	Same	36h	Higher Expression Ecotype B
696	yfiM	1623.21	5257.87	1502.59	667.435	0.308719	-1.69563	Same	Greater	36h	Higher Expression Ecotype B
697	yfjP	43.8092	126.105	122.93	8.99481	0.347403	-1.52532	Less	Same	36h	Higher Expression Ecotype B
698	ygdD	119.342	371.309	281.846	20.6896	0.32141	-1.63751	Less	Greater	36h	Higher Expression Ecotype B
699	ygdQ	235.663	709.34	1029.62	45.5712	0.332229	-1.58975	Less	Less	36h	Higher Expression Ecotype B
700	ygeQ	60.4265	427.355	251.766	76.7645	0.141396	-2.82218	Less	Greater	36h	Higher Expression Ecotype B
701	ygjV	83.0864	317.014	148.408	19.1759	0.262091	-1.93186	Less	Greater	36h	Higher Expression Ecotype B
702	yhhQ	392.772	1283.82	370.177	65.9818	0.305941	-1.70867	Same	Greater	36h	Higher Expression Ecotype B
703	yiaT	21.9046	71.8097	44.3612	12.0532	0.305037	-1.71294	Less	Greater	36h	Higher Expression Ecotype B
704	yicC	1827.9	7102.15	2196.64	558.966	0.257373	-1.95807	Same	Greater	36h	Higher Expression Ecotype B
705	yicT	9.06398	70.0582	10.9624	6.53777	0.129378	-2.95034	Same	Greater	36h	Higher Expression Ecotype B
706	yidD	2778.11	8216.08	757.604	66.2513	0.338131	-1.56435	Greater	Greater	36h	Higher Expression Ecotype B
707	yigE	156.354	569.223	126.186	50.8004	0.274679	-1.86418	Same	Greater	36h	Higher Expression Ecotype B
708	yjcO	367.846	1530.77	799.231	227.897	0.240301	-2.05708	Less	Greater	36h	Higher Expression Ecotype B
709	yjfZ	59.6712	197.915	41.8828	0.151505	0.3015	-1.72977	Greater	Greater	36h	Higher Expression Ecotype B
710	yjjQ	46.0752	131.359	16.3733	0.219219	0.350757	-1.51145	Greater	Greater	36h	Higher Expression Ecotype B
711	yjjZ	253.791	1198	651.683	417.176	0.211847	-2.23891	Same	Greater	36h	Higher Expression Ecotype B
712	ykgA	49.0965	140.116	108.941	16.0555	0.350398	-1.51293	Less	Greater	36h	Higher Expression Ecotype B
713	yneG	3.77666	761.883	6.52738	1.54964	0.004957	-7.65632	Less	Greater	36h	Higher Expression Ecotype B
714	yniC	126.14	390.575	589.395	25.8042	0.322961	-1.63057	Less	Less	36h	Higher Expression Ecotype B
715	yobA	1099.01	3655.29	1833.55	250.46	0.300662	-1.73378	Less	Greater	36h	Higher Expression Ecotype B
716	yobH	33.9899	98.0815	170.442	128.408	0.346547	-1.52888	Less	Same	36h	Higher Expression Ecotype B
717	yoeF	18.128	101.584	159.272	66.386	0.178452	-2.48639	Less	Same	36h	Higher Expression Ecotype B
718	yqaA	336.878	1124.43	558.042	37.0745	0.299597	-1.7389	Less	Greater	36h	Higher Expression Ecotype B
719	yqaB	546.86	2408.25	727.368	11.6792	0.227077	-2.13874	Less	Greater	36h	Higher Expression Ecotype B
720	yqcA	1039.34	3154.37	1104.35	63.7605	0.329491	-1.60169	Less	Greater	36h	Higher Expression Ecotype B
721	yqiC	230.376	1019.35	469.563	315.253	0.226003	-2.14558	Same	Greater	36h	Higher Expression Ecotype B
722	yqjA	6736.04	19287	7034.95	401.285	0.349252	-1.51766	Same	Greater	36h	Higher Expression Ecotype B
723	zinT	38.5219	210.175	85.6701	30.4772	0.183285	-2.44784	Less	Greater	36h	Higher Expression Ecotype B
