# Supplementary material for: Complex Ecotype Dynamics Evolve in Response to Fluctuating Resources
Source: mBio. 2022 May 16;13(3):e03467-21. doi: 10.1128/mbio.03467-21 (PMC9239185; doi:10.1128/mbio.03467-21)
Supplement: TABLE S7 [file mbio.03467-21-s0010.xlsx]

## Sheet: Sheet1
Supplemental Table S7
Population_number	Mutation_class	Position	Gene_name	Mutation_type	Timepoint_(d)	Frequency
401	SNP	1149215	fabH	nonsynonymous	90	0.618175
413	SNP	1149483	fabH	nonsynonymous	90	0.223666
413	SNP	1149606	fabH	nonsynonymous	90	0.154988
415	SNP	1149068	fabH	nonsynonymous	90	1
416	SNP	1148763	fabH	nonsynonymous	90	0.434803
418	SNP	1148867	fabH	nonsynonymous	90	0.106778
423	SNP	1149336	fabH	nonsynonymous	90	0.65308
408	SNP	1149438	fabH	nonsynonymous	200	0.121031
412	SNP	1148808	fabH	nonsynonymous	200	0.264738
413	SNP	1149483	fabH	nonsynonymous	200	0.287878
415	SNP	1149068	fabH	nonsynonymous	200	1
416	SNP	1148763	fabH	nonsynonymous	200	0.500125
408	SNP	1148931	fabH	nonsynonymous	300	0.229998
408	SNP	1149328	fabH	synonymous	300	0.112046
412	SNP	1148808	fabH	nonsynonymous	300	0.346045
415	SNP	1149068	fabH	nonsynonymous	300	1
416	SNP	1148763	fabH	nonsynonymous	300	0.407658
423	SNP	1149336	fabH	nonsynonymous	300	0.745358
408	SNP	1148931	fabH	nonsynonymous	400	0.842062
408	SNP	1149127	fabH	nonsynonymous	400	0.301127
415	SNP	1149068	fabH	nonsynonymous	400	1
416	SNP	1148763	fabH	nonsynonymous	400	0.416688
418	SNP	1149018	fabH	nonsynonymous	400	0.0999346
423	SNP	1149336	fabH	nonsynonymous	400	1
403	SNP	1149072	fabH	nonsynonymous	500	0.508942
404	SNP	1149437	fabH	nonsynonymous	500	0.132449
408	SNP	1148931	fabH	nonsynonymous	500	0.227478
408	SNP	1149127	fabH	nonsynonymous	500	0.471331
412	SNP	1148808	fabH	nonsynonymous	500	0.706537
415	SNP	1149068	fabH	nonsynonymous	500	1
416	SNP	1148763	fabH	nonsynonymous	500	0.809119
418	SNP	1149018	fabH	nonsynonymous	500	0.157211
423	SNP	1149336	fabH	nonsynonymous	500	1
404	SNP	1149437	fabH	nonsynonymous	600	0.586361
406	SNP	1149415	fabH	synonymous	600	0.153684
412	SNP	1148808	fabH	nonsynonymous	600	0.706079
415	SNP	1149068	fabH	nonsynonymous	600	1
416	SNP	1148763	fabH	nonsynonymous	600	0.675064
418	SNP	1149018	fabH	nonsynonymous	600	0.292761
404	SNP	1149437	fabH	nonsynonymous	700	0.368258
415	SNP	1149068	fabH	nonsynonymous	700	1
416	SNP	1148763	fabH	nonsynonymous	700	1
423	SNP	1149336	fabH	nonsynonymous	700	1
403	SNP	1149382	fabH	synonymous	800	0.0703387
404	SNP	1149437	fabH	nonsynonymous	800	0.659489
406	SNP	1149515	fabH	nonsynonymous	800	0.0663943
408	SNP	1148931	fabH	nonsynonymous	800	0.439562
408	SNP	1149127	fabH	nonsynonymous	800	0.0570254
412	SNP	1148808	fabH	nonsynonymous	800	0.526044
415	SNP	1149068	fabH	nonsynonymous	800	1
416	SNP	1148763	fabH	nonsynonymous	800	1
418	SNP	1149018	fabH	nonsynonymous	800	0.102235
423	SNP	1149336	fabH	nonsynonymous	800	1
403	SNP	1149344	fabH	nonsynonymous	900	0.0502491
404	SNP	1149341	fabH	nonsynonymous	900	0.0878906
404	SNP	1149437	fabH	nonsynonymous	900	0.75701
408	SNP	1148931	fabH	nonsynonymous	900	0.431402
408	SNP	1149127	fabH	nonsynonymous	900	0.0865612
412	SNP	1148808	fabH	nonsynonymous	900	0.29848
415	SNP	1149068	fabH	nonsynonymous	900	1
416	SNP	1148763	fabH	nonsynonymous	900	1
418	SNP	1149018	fabH	nonsynonymous	900	0.0650477
423	SNP	1149336	fabH	nonsynonymous	900	1
413	SNP	1148479	plsX	nonsynonymous	90	0.0958152
403	MOB	1147662	plsX	mobile_element_insertion	200	0.289855
404	SNP	1148000	plsX	nonsynonymous	200	0.291924
404	SNP	1148065	plsX	nonsynonymous	200	0.449214
420	DEL	1148580	plsX	small_indel	200	0.0517059
421	SNP	1147964	plsX	nonsynonymous	200	0.338445
421	SNP	1148066	plsX	nonsynonymous	200	0.429455
403	MOB	1147662	plsX	mobile_element_insertion	300	0.303371
404	SNP	1147901	plsX	nonsynonymous	300	0.115307
404	SNP	1148000	plsX	nonsynonymous	300	0.589184
404	SNP	1148065	plsX	nonsynonymous	300	0.414934
406	SNP	1148618	plsX	nonsynonymous	300	0.052443
411	SNP	1148000	plsX	nonsynonymous	300	0.0732956
421	SNP	1147964	plsX	nonsynonymous	300	0.359686
424	SNP	1148066	plsX	nonsynonymous	300	0.911187
403	MOB	1147662	plsX	mobile_element_insertion	400	1
404	SNP	1148000	plsX	nonsynonymous	400	0.346553
404	SNP	1148065	plsX	nonsynonymous	400	0.632645
418	SNP	1148261	plsX	nonsynonymous	400	0.172414
420	INS	1148379	plsX	small_indel	400	1
421	SNP	1147964	plsX	nonsynonymous	400	0.513844
424	SNP	1148066	plsX	nonsynonymous	400	1
403	MOB	1147662	plsX	mobile_element_insertion	500	0.0671642
404	SNP	1148000	plsX	nonsynonymous	500	0.366312
404	SNP	1148065	plsX	nonsynonymous	500	0.565201
404	SNP	1148344	plsX	nonsynonymous	500	0.0758557
408	SNP	1147886	plsX	nonsynonymous	500	0.445986
411	SNP	1148069	plsX	nonsynonymous	500	0.62146
418	SNP	1148261	plsX	nonsynonymous	500	0.307649
418	SNP	1147629	plsX	synonymous	500	0.116116
420	INS	1148379	plsX	small_indel	500	1
421	SNP	1147964	plsX	nonsynonymous	500	0.13314
424	SNP	1148066	plsX	nonsynonymous	500	1
411	SNP	1148069	plsX	nonsynonymous	600	0.504701
412	DEL	1148680	plsX	small_indel	600	0.0634432
418	SNP	1148261	plsX	nonsynonymous	600	0.627349
418	SNP	1147629	plsX	synonymous	600	0.242384
420	INS	1148379	plsX	small_indel	600	1
424	SNP	1148066	plsX	nonsynonymous	600	1
404	SNP	1147979	plsX	nonsynonymous	700	0.542685
404	SNP	1148000	plsX	nonsynonymous	700	0.545392
404	SNP	1148065	plsX	nonsynonymous	700	1
411	SNP	1148069	plsX	nonsynonymous	700	0.580792
418	SNP	1148222	plsX	nonsynonymous	700	0.302279
418	SNP	1148261	plsX	nonsynonymous	700	0.659521
418	SNP	1147629	plsX	synonymous	700	0.143236
424	SNP	1148066	plsX	nonsynonymous	700	1
403	MOB	1147662	plsX	mobile_element_insertion	800	0.324841
404	SNP	1147979	plsX	nonsynonymous	800	0.105031
404	SNP	1148000	plsX	nonsynonymous	800	0.098135
404	SNP	1148065	plsX	nonsynonymous	800	0.934913
411	SNP	1148069	plsX	nonsynonymous	800	0.662702
418	SNP	1148261	plsX	nonsynonymous	800	0.900116
418	SNP	1147629	plsX	synonymous	800	0.0799713
420	INS	1148382	plsX	small_indel	800	1
424	SNP	1148066	plsX	nonsynonymous	800	1
403	MOB	1147662	plsX	mobile_element_insertion	900	0.448763
404	SNP	1147979	plsX	nonsynonymous	900	0.0743213
404	SNP	1148065	plsX	nonsynonymous	900	1
411	SNP	1148069	plsX	nonsynonymous	900	0.384417
411	SNP	1148431	plsX	nonsynonymous	900	0.145386
418	SNP	1148222	plsX	nonsynonymous	900	0.122071
418	SNP	1148261	plsX	nonsynonymous	900	0.799711
418	SNP	1147629	plsX	synonymous	900	0.0729966
420	INS	1148382	plsX	small_indel	900	1
424	SNP	1148066	plsX	nonsynonymous	900	1
418	SNP	1148737	plsX/fabH	intergenic	300	0.252738
